# Supplementary material for: PLMSearch: Protein language model powers accurate and fast sequence search for remote homology
Source: Nat Commun. 2024 Mar 30;15:2775. doi: 10.1038/s41467-024-46808-5 (PMC10981738; doi:10.1038/s41467-024-46808-5)
Supplement: Supplementary file 4 — Source Data [file 41467_2024_46808_MOESM4_ESM.xlsx]

## Sheet: Fig. 2 a-c
Fig. 2 a-c
		AUROC			AUPR			MAP	P@K		Time
	Methods	Fam	Sfam	Fold	Fam	Sfam	Fold	MAP	P@1	P@10	Seconds
	MMseqs2	0.318	0.050	0.002	0.430	0.091	0.014	0.147	0.668	0.260	2 s
	Blastp	0.527	0.161	0.004	0.717	0.342	0.029	0.183	0.717	0.354	10 s
	HHblits	0.920	0.363	0.064	0.969	0.623	0.256	0.320	0.858	0.577	10,998 s
	EAT	0.648	0.230	0.025	0.646	0.225	0.020	0.350	0.813	0.575	27 s
	pLM-BLAST	0.940	0.642	0.176	0.973	0.779	0.305	0.659	0.921	0.760	18,812 s
	Foldseek	0.883	0.584	0.214	0.921	0.703	0.320	0.598	0.908	0.751	12 s
	Foldseek-TM	0.898	0.664	0.296	0.906	0.695	0.337	0.626	0.905	0.756	173 s
	TM-align	0.935	0.721	0.346	0.971	0.866	0.569	0.781	0.941	0.806	11,303 s
	SS-predictor	0.869	0.623	0.225	0.891	0.713	0.324	0.601	0.821	0.686	10 s
	PLMSearch	0.928	0.826	0.438	0.931	0.849	0.473	0.685	0.922	0.765	4 s
	PLMSearch+PLMAlign	0.933	0.787	0.342	0.956	0.887	0.521	0.660	0.928	0.763	807 s

## Sheet: Fig. 2 d
Fig. 2 d
		MAP	P@K		Time
	Methods	MAP	P@1	P@10	Seconds
	MMseqs2	0.107	0.518	0.149	0.1s
	Blastp	0.132	0.590	0.270	0.5s
	HHblits	0.279	0.872	0.581	548.1s
	EAT	0.315	0.790	0.576	1.3s
	pLM-BLAST	0.682	0.936	0.805	937.6s
	Foldseek	0.521	0.863	0.730	0.6s
	Foldseek-TM	0.560	0.881	0.740	8.6s
	TM-align	0.776	0.945	0.826	563.3s
	SS-predictor	0.612	0.845	0.712	0.5s
	PLMSearch	0.612	0.845	0.712	0.5s
	PLMSearch + PLMAlign	0.679	0.927	0.801	179.2s

## Sheet: Fig. 3 a
Fig. 3 a
	The blue structure	Q08558 (https://www.uniprot.org/uniprotkb/Q08558/entry)
	The green structure	I6Y3U6 (https://www.uniprot.org/uniprotkb/I6Y3U6/entry)
	Sequence identity	0.216
	Bit score (MMseqs2)	No hit
	Bit score (Blastp)	No hit
	Probability (Foldseek)	1
	Probability (Foldseek-TM)	0.984
	TM-score (TM-align)	0.836
	Similarity (PLMSearch)	0.846

## Sheet: Fig. 3 c-h
Fig. 3 c-h
		All pairs		Easy pairs		Remote homology pairs
	Methods	Recall	Miss	Recall	Miss	Recall	Miss
	MMseqs2	0.450	0.549	1.000	0.000	0.165	0.834
	Blastp	0.462	0.537	1.000	0.000	0.183	0.816
	Foldseek	0.898	0.101	1.000	0.000	0.845	0.154
	Foldseek-TM	0.901	0.098	1.000	0.000	0.850	0.149
	SS-predictor	0.950	0.049	1.000	0.000	0.924	0.075
	PLMSearch	0.989	0.010	1.000	0.000	0.983	0.016

## Sheet: Fig. 4 a
Fig. 4 a
	Recall	SCOPe40-test	Swissprot to Swissprot	Scope to Swissprot
	PfamFamily	0.056	0.31	0.347
	PfamClan	0.731	0.95	0.826

## Sheet: Fig. 4 b
score	file		Fig. 4 b
1	PfamFamily
1	PfamFamily
1	PfamFamily
1	PfamFamily
1	PfamFamily
1	PfamFamily
1	PfamFamily
1	PfamFamily
1	PfamFamily
1	PfamFamily
1	PfamFamily
1	PfamFamily
1	PfamFamily
1	PfamFamily
1	PfamFamily
1	PfamFamily
1	PfamFamily
1	PfamFamily
1	PfamFamily
1	PfamFamily
1	PfamFamily
1	PfamFamily
1	PfamFamily
1	PfamFamily
1	PfamFamily
1	PfamFamily
1	PfamFamily
1	PfamFamily
1	PfamFamily
1	PfamFamily
1	PfamFamily
1	PfamFamily
1	PfamFamily
1	PfamFamily
1	PfamFamily
1	PfamFamily
1	PfamFamily
1	PfamFamily
1	PfamFamily
1	PfamFamily
1	PfamFamily
1	PfamFamily
1	PfamFamily
1	PfamFamily
1	PfamFamily
1	PfamFamily
1	PfamFamily
1	PfamFamily
1	PfamFamily
1	PfamFamily
1	PfamFamily
1	PfamFamily
1	PfamFamily
1	PfamFamily
1	PfamFamily
1	PfamFamily
1	PfamFamily
1	PfamFamily
1	PfamFamily
1	PfamFamily
1	PfamFamily
1	PfamFamily
1	PfamFamily
1	PfamFamily
1	PfamFamily
1	PfamFamily
1	PfamFamily
1	PfamFamily
1	PfamFamily
1	PfamFamily
1	PfamFamily
1	PfamFamily
1	PfamFamily
1	PfamFamily
1	PfamFamily
1	PfamFamily
1	PfamFamily
1	PfamFamily
1	PfamFamily
1	PfamFamily
1	PfamFamily
1	PfamFamily
1	PfamFamily
1	PfamFamily
1	PfamFamily
1	PfamFamily
1	PfamFamily
1	PfamFamily
1	PfamFamily
1	PfamFamily
1	PfamFamily
1	PfamFamily
1	PfamFamily
1	PfamFamily
1	PfamFamily
1	PfamFamily
1	PfamFamily
1	PfamFamily
1	PfamFamily
1	PfamFamily
1	PfamFamily
1	PfamFamily
1	PfamFamily
1	PfamFamily
1	PfamFamily
1	PfamFamily
1	PfamFamily
1	PfamFamily
1	PfamFamily
1	PfamFamily
1	PfamFamily
1	PfamFamily
1	PfamFamily
1	PfamFamily
1	PfamFamily
1	PfamFamily
1	PfamFamily
1	PfamFamily
1	PfamFamily
1	PfamFamily
1	PfamFamily
1	PfamFamily
1	PfamFamily
1	PfamFamily
1	PfamFamily
1	PfamFamily
1	PfamFamily
1	PfamFamily
1	PfamFamily
1	PfamFamily
1	PfamFamily
1	PfamFamily
1	PfamFamily
1	PfamFamily
1	PfamFamily
1	PfamFamily
1	PfamFamily
1	PfamFamily
1	PfamFamily
1	PfamFamily
1	PfamFamily
1	PfamFamily
1	PfamFamily
1	PfamFamily
1	PfamFamily
1	PfamFamily
1	PfamFamily
1	PfamFamily
1	PfamFamily
1	PfamFamily
1	PfamFamily
1	PfamFamily
1	PfamFamily
1	PfamFamily
1	PfamFamily
1	PfamFamily
1	PfamFamily
1	PfamFamily
1	PfamFamily
1	PfamFamily
1	PfamFamily
1	PfamFamily
1	PfamFamily
1	PfamFamily
1	PfamFamily
1	PfamFamily
1	PfamFamily
1	PfamFamily
1	PfamFamily
1	PfamFamily
1	PfamFamily
1	PfamFamily
1	PfamFamily
1	PfamFamily
1	PfamFamily
1	PfamFamily
1	PfamFamily
1	PfamFamily
1	PfamFamily
1	PfamFamily
1	PfamFamily
1	PfamFamily
1	PfamFamily
1	PfamFamily
1	PfamFamily
1	PfamFamily
1	PfamFamily
1	PfamFamily
1	PfamFamily
1	PfamFamily
1	PfamFamily
1	PfamFamily
1	PfamFamily
1	PfamFamily
1	PfamFamily
1	PfamFamily
1	PfamFamily
1	PfamFamily
1	PfamFamily
1	PfamFamily
1	PfamFamily
1	PfamFamily
1	PfamFamily
1	PfamFamily
1	PfamFamily
1	PfamFamily
1	PfamFamily
1	PfamFamily
1	PfamFamily
1	PfamFamily
1	PfamFamily
1	PfamFamily
1	PfamFamily
1	PfamFamily
1	PfamFamily
1	PfamFamily
1	PfamFamily
1	PfamFamily
1	PfamFamily
1	PfamFamily
1	PfamFamily
1	PfamFamily
1	PfamFamily
1	PfamFamily
1	PfamFamily
1	PfamFamily
1	PfamFamily
1	PfamFamily
1	PfamFamily
1	PfamFamily
1	PfamFamily
1	PfamFamily
1	PfamFamily
1	PfamFamily
1	PfamFamily
1	PfamFamily
1	PfamFamily
1	PfamFamily
1	PfamFamily
1	PfamFamily
1	PfamFamily
1	PfamFamily
1	PfamFamily
1	PfamFamily
1	PfamFamily
1	PfamFamily
1	PfamFamily
1	PfamFamily
1	PfamFamily
1	PfamFamily
1	PfamFamily
1	PfamFamily
1	PfamFamily
1	PfamFamily
1	PfamFamily
1	PfamFamily
1	PfamFamily
1	PfamFamily
1	PfamFamily
1	PfamFamily
1	PfamFamily
1	PfamFamily
1	PfamFamily
1	PfamFamily
1	PfamFamily
1	PfamFamily
1	PfamFamily
1	PfamFamily
1	PfamFamily
1	PfamFamily
1	PfamFamily
1	PfamFamily
1	PfamFamily
1	PfamFamily
1	PfamFamily
1	PfamFamily
1	PfamFamily
1	PfamFamily
1	PfamFamily
1	PfamFamily
1	PfamFamily
1	PfamFamily
1	PfamFamily
1	PfamFamily
1	PfamFamily
1	PfamFamily
1	PfamFamily
1	PfamFamily
1	PfamFamily
1	PfamFamily
1	PfamFamily
1	PfamFamily
1	PfamFamily
1	PfamFamily
1	PfamFamily
1	PfamFamily
1	PfamFamily
1	PfamFamily
1	PfamFamily
1	PfamFamily
1	PfamFamily
1	PfamFamily
1	PfamFamily
1	PfamFamily
1	PfamFamily
1	PfamFamily
1	PfamFamily
1	PfamFamily
1	PfamFamily
1	PfamFamily
1	PfamFamily
1	PfamFamily
1	PfamFamily
1	PfamFamily
1	PfamFamily
1	PfamFamily
1	PfamFamily
1	PfamFamily
1	PfamFamily
1	PfamFamily
1	PfamFamily
1	PfamFamily
1	PfamFamily
1	PfamFamily
1	PfamFamily
1	PfamFamily
1	PfamFamily
1	PfamFamily
1	PfamFamily
1	PfamFamily
1	PfamFamily
1	PfamFamily
1	PfamFamily
1	PfamFamily
1	PfamFamily
1	PfamFamily
1	PfamFamily
1	PfamFamily
1	PfamFamily
1	PfamFamily
1	PfamFamily
1	PfamFamily
1	PfamFamily
1	PfamFamily
1	PfamFamily
1	PfamFamily
1	PfamFamily
1	PfamFamily
1	PfamFamily
1	PfamFamily
1	PfamFamily
1	PfamFamily
1	PfamFamily
1	PfamFamily
1	PfamFamily
1	PfamFamily
1	PfamFamily
1	PfamFamily
1	PfamFamily
1	PfamFamily
1	PfamFamily
1	PfamFamily
1	PfamFamily
1	PfamFamily
1	PfamFamily
1	PfamFamily
1	PfamFamily
1	PfamFamily
1	PfamFamily
1	PfamFamily
1	PfamFamily
1	PfamFamily
1	PfamFamily
1	PfamFamily
1	PfamFamily
1	PfamFamily
1	PfamFamily
1	PfamFamily
1	PfamFamily
1	PfamFamily
1	PfamFamily
1	PfamFamily
1	PfamFamily
1	PfamFamily
1	PfamFamily
1	PfamFamily
1	PfamFamily
1	PfamFamily
1	PfamFamily
1	PfamFamily
1	PfamFamily
1	PfamFamily
1	PfamFamily
1	PfamFamily
1	PfamFamily
1	PfamFamily
1	PfamFamily
1	PfamFamily
1	PfamFamily
1	PfamFamily
1	PfamFamily
1	PfamFamily
1	PfamFamily
1	PfamFamily
1	PfamFamily
1	PfamFamily
1	PfamFamily
1	PfamFamily
1	PfamFamily
1	PfamFamily
1	PfamFamily
1	PfamFamily
1	PfamFamily
1	PfamFamily
1	PfamFamily
1	PfamFamily
1	PfamFamily
1	PfamFamily
1	PfamFamily
1	PfamFamily
1	PfamFamily
1	PfamFamily
1	PfamFamily
1	PfamFamily
1	PfamFamily
1	PfamFamily
1	PfamFamily
1	PfamFamily
1	PfamFamily
1	PfamFamily
1	PfamFamily
1	PfamFamily
1	PfamFamily
1	PfamFamily
1	PfamFamily
1	PfamFamily
1	PfamFamily
1	PfamFamily
1	PfamFamily
1	PfamFamily
1	PfamFamily
1	PfamFamily
1	PfamFamily
1	PfamFamily
1	PfamFamily
1	PfamFamily
1	PfamFamily
1	PfamFamily
1	PfamFamily
1	PfamFamily
1	PfamFamily
1	PfamFamily
1	PfamFamily
1	PfamFamily
1	PfamFamily
1	PfamFamily
1	PfamFamily
1	PfamFamily
1	PfamFamily
1	PfamFamily
1	PfamFamily
1	PfamFamily
1	PfamFamily
1	PfamFamily
1	PfamFamily
1	PfamFamily
1	PfamFamily
1	PfamFamily
1	PfamFamily
1	PfamFamily
1	PfamFamily
1	PfamFamily
1	PfamFamily
1	PfamFamily
1	PfamFamily
1	PfamFamily
1	PfamFamily
1	PfamFamily
1	PfamFamily
1	PfamFamily
1	PfamFamily
1	PfamFamily
1	PfamFamily
1	PfamFamily
1	PfamFamily
1	PfamFamily
1	PfamFamily
1	PfamFamily
1	PfamFamily
1	PfamFamily
1	PfamFamily
1	PfamFamily
1	PfamFamily
1	PfamFamily
1	PfamFamily
1	PfamFamily
1	PfamFamily
1	PfamFamily
1	PfamFamily
1	PfamFamily
1	PfamFamily
1	PfamFamily
1	PfamFamily
1	PfamFamily
1	PfamFamily
1	PfamFamily
1	PfamFamily
1	PfamFamily
1	PfamFamily
1	PfamFamily
1	PfamFamily
1	PfamFamily
1	PfamFamily
1	PfamFamily
1	PfamFamily
1	PfamFamily
1	PfamFamily
1	PfamFamily
1	PfamFamily
1	PfamFamily
1	PfamFamily
1	PfamFamily
1	PfamFamily
1	PfamFamily
1	PfamFamily
1	PfamFamily
1	PfamFamily
1	PfamFamily
1	PfamFamily
1	PfamFamily
1	PfamFamily
1	PfamFamily
1	PfamFamily
1	PfamFamily
1	PfamFamily
1	PfamFamily
1	PfamFamily
1	PfamFamily
1	PfamFamily
1	PfamFamily
1	PfamFamily
1	PfamFamily
1	PfamFamily
1	PfamFamily
1	PfamFamily
1	PfamFamily
1	PfamFamily
1	PfamFamily
1	PfamFamily
1	PfamFamily
1	PfamFamily
1	PfamFamily
1	PfamFamily
1	PfamFamily
1	PfamFamily
1	PfamFamily
1	PfamFamily
1	PfamFamily
1	PfamFamily
1	PfamFamily
1	PfamFamily
1	PfamFamily
1	PfamFamily
1	PfamFamily
1	PfamFamily
1	PfamFamily
1	PfamFamily
1	PfamFamily
1	PfamFamily
1	PfamFamily
1	PfamFamily
1	PfamFamily
1	PfamFamily
1	PfamFamily
1	PfamFamily
1	PfamFamily
1	PfamFamily
1	PfamFamily
1	PfamFamily
1	PfamFamily
1	PfamFamily
1	PfamFamily
1	PfamFamily
1	PfamFamily
1	PfamFamily
1	PfamFamily
1	PfamFamily
1	PfamFamily
1	PfamFamily
1	PfamFamily
1	PfamFamily
1	PfamFamily
1	PfamFamily
1	PfamFamily
1	PfamFamily
1	PfamFamily
1	PfamFamily
1	PfamFamily
1	PfamFamily
1	PfamFamily
1	PfamFamily
1	PfamFamily
1	PfamFamily
1	PfamFamily
1	PfamFamily
1	PfamFamily
1	PfamFamily
1	PfamFamily
1	PfamFamily
1	PfamFamily
1	PfamFamily
1	PfamFamily
1	PfamFamily
1	PfamFamily
1	PfamFamily
1	PfamFamily
1	PfamFamily
1	PfamFamily
1	PfamFamily
1	PfamFamily
1	PfamFamily
1	PfamFamily
1	PfamFamily
1	PfamFamily
1	PfamFamily
1	PfamFamily
1	PfamFamily
1	PfamFamily
1	PfamFamily
1	PfamFamily
1	PfamFamily
1	PfamFamily
1	PfamFamily
1	PfamFamily
1	PfamFamily
1	PfamFamily
1	PfamFamily
1	PfamFamily
1	PfamFamily
1	PfamFamily
1	PfamFamily
1	PfamFamily
1	PfamFamily
1	PfamFamily
1	PfamFamily
1	PfamFamily
1	PfamFamily
1	PfamFamily
1	PfamFamily
1	PfamFamily
1	PfamFamily
1	PfamFamily
1	PfamFamily
1	PfamFamily
1	PfamFamily
1	PfamFamily
1	PfamFamily
1	PfamFamily
1	PfamFamily
1	PfamFamily
1	PfamFamily
1	PfamFamily
1	PfamFamily
1	PfamFamily
1	PfamFamily
1	PfamFamily
1	PfamFamily
1	PfamFamily
1	PfamFamily
1	PfamFamily
1	PfamFamily
1	PfamFamily
1	PfamFamily
1	PfamFamily
1	PfamFamily
1	PfamFamily
1	PfamFamily
1	PfamFamily
1	PfamFamily
1	PfamFamily
1	PfamFamily
1	PfamFamily
1	PfamFamily
1	PfamFamily
1	PfamFamily
1	PfamFamily
1	PfamFamily
1	PfamFamily
1	PfamFamily
1	PfamFamily
1	PfamFamily
1	PfamFamily
1	PfamFamily
1	PfamFamily
1	PfamFamily
1	PfamFamily
1	PfamFamily
1	PfamFamily
1	PfamFamily
1	PfamFamily
1	PfamFamily
1	PfamFamily
1	PfamFamily
1	PfamFamily
1	PfamFamily
1	PfamFamily
1	PfamFamily
1	PfamFamily
1	PfamFamily
1	PfamFamily
1	PfamFamily
1	PfamFamily
1	PfamFamily
1	PfamFamily
1	PfamFamily
1	PfamFamily
1	PfamFamily
1	PfamFamily
1	PfamFamily
1	PfamFamily
1	PfamFamily
1	PfamFamily
1	PfamFamily
1	PfamFamily
1	PfamFamily
1	PfamFamily
1	PfamFamily
1	PfamFamily
1	PfamFamily
1	PfamFamily
1	PfamFamily
1	PfamFamily
1	PfamFamily
1	PfamFamily
1	PfamFamily
1	PfamFamily
1	PfamFamily
1	PfamFamily
1	PfamFamily
1	PfamFamily
1	PfamFamily
1	PfamFamily
1	PfamFamily
1	PfamFamily
1	PfamFamily
1	PfamFamily
1	PfamFamily
1	PfamFamily
1	PfamFamily
1	PfamFamily
1	PfamFamily
1	PfamFamily
1	PfamFamily
1	PfamFamily
1	PfamFamily
1	PfamFamily
1	PfamFamily
1	PfamFamily
1	PfamFamily
1	PfamFamily
1	PfamFamily
1	PfamFamily
1	PfamFamily
1	PfamFamily
1	PfamFamily
1	PfamFamily
1	PfamFamily
1	PfamFamily
1	PfamFamily
1	PfamFamily
1	PfamFamily
1	PfamFamily
1	PfamFamily
1	PfamFamily
1	PfamFamily
1	PfamFamily
1	PfamFamily
1	PfamFamily
1	PfamFamily
1	PfamFamily
1	PfamFamily
1	PfamFamily
1	PfamFamily
1	PfamFamily
1	PfamFamily
1	PfamFamily
1	PfamFamily
1	PfamFamily
1	PfamFamily
1	PfamFamily
1	PfamFamily
1	PfamFamily
1	PfamFamily
1	PfamFamily
1	PfamFamily
1	PfamFamily
1	PfamFamily
1	PfamFamily
1	PfamFamily
1	PfamFamily
1	PfamFamily
1	PfamFamily
1	PfamFamily
1	PfamFamily
1	PfamFamily
1	PfamFamily
1	PfamFamily
1	PfamFamily
1	PfamFamily
1	PfamFamily
1	PfamFamily
1	PfamFamily
1	PfamFamily
1	PfamFamily
1	PfamFamily
1	PfamFamily
1	PfamFamily
1	PfamFamily
1	PfamFamily
1	PfamFamily
1	PfamFamily
1	PfamFamily
1	PfamFamily
1	PfamFamily
1	PfamFamily
1	PfamFamily
1	PfamFamily
1	PfamFamily
1	PfamFamily
1	PfamFamily
1	PfamFamily
1	PfamFamily
1	PfamFamily
1	PfamFamily
1	PfamFamily
1	PfamFamily
1	PfamFamily
1	PfamFamily
1	PfamFamily
1	PfamFamily
1	PfamFamily
1	PfamFamily
1	PfamFamily
1	PfamFamily
1	PfamFamily
1	PfamFamily
1	PfamFamily
1	PfamFamily
1	PfamFamily
1	PfamFamily
1	PfamFamily
1	PfamFamily
1	PfamFamily
1	PfamFamily
1	PfamFamily
1	PfamFamily
1	PfamFamily
1	PfamFamily
1	PfamFamily
1	PfamFamily
1	PfamFamily
1	PfamFamily
1	PfamFamily
1	PfamFamily
1	PfamFamily
1	PfamFamily
1	PfamFamily
1	PfamFamily
1	PfamFamily
1	PfamFamily
1	PfamFamily
1	PfamFamily
1	PfamFamily
1	PfamFamily
1	PfamFamily
1	PfamFamily
1	PfamFamily
1	PfamFamily
1	PfamFamily
1	PfamFamily
1	PfamFamily
1	PfamFamily
1	PfamFamily
1	PfamFamily
1	PfamFamily
1	PfamFamily
1	PfamFamily
1	PfamFamily
1	PfamFamily
1	PfamFamily
1	PfamFamily
1	PfamFamily
1	PfamFamily
1	PfamFamily
1	PfamFamily
1	PfamFamily
1	PfamFamily
1	PfamFamily
1	PfamFamily
1	PfamFamily
1	PfamFamily
1	PfamFamily
1	PfamFamily
1	PfamFamily
1	PfamFamily
1	PfamFamily
1	PfamFamily
1	PfamFamily
1	PfamFamily
1	PfamFamily
1	PfamFamily
1	PfamFamily
1	PfamFamily
1	PfamFamily
1	PfamFamily
1	PfamFamily
1	PfamFamily
1	PfamFamily
1	PfamFamily
1	PfamFamily
1	PfamFamily
1	PfamFamily
1	PfamFamily
0	PfamFamily
0	PfamFamily
1	PfamFamily
1	PfamFamily
1	PfamFamily
1	PfamFamily
1	PfamFamily
1	PfamFamily
1	PfamFamily
1	PfamFamily
1	PfamFamily
1	PfamFamily
1	PfamFamily
1	PfamFamily
1	PfamFamily
1	PfamFamily
1	PfamFamily
1	PfamFamily
1	PfamFamily
1	PfamFamily
1	PfamFamily
1	PfamFamily
1	PfamFamily
1	PfamFamily
1	PfamFamily
1	PfamFamily
1	PfamFamily
1	PfamFamily
1	PfamFamily
1	PfamFamily
1	PfamFamily
1	PfamFamily
1	PfamFamily
1	PfamFamily
1	PfamFamily
1	PfamFamily
1	PfamFamily
1	PfamFamily
1	PfamFamily
1	PfamFamily
1	PfamFamily
1	PfamFamily
1	PfamFamily
1	PfamFamily
1	PfamFamily
1	PfamFamily
1	PfamFamily
1	PfamFamily
1	PfamFamily
1	PfamFamily
1	PfamFamily
1	PfamFamily
1	PfamFamily
1	PfamFamily
1	PfamFamily
1	PfamFamily
1	PfamFamily
1	PfamFamily
1	PfamFamily
1	PfamFamily
1	PfamFamily
1	PfamFamily
1	PfamFamily
1	PfamFamily
1	PfamFamily
1	PfamFamily
1	PfamFamily
1	PfamFamily
1	PfamFamily
1	PfamFamily
1	PfamFamily
1	PfamFamily
1	PfamFamily
1	PfamFamily
1	PfamFamily
1	PfamFamily
1	PfamFamily
1	PfamFamily
1	PfamFamily
1	PfamFamily
1	PfamFamily
1	PfamFamily
1	PfamFamily
1	PfamFamily
1	PfamFamily
1	PfamFamily
1	PfamFamily
1	PfamFamily
1	PfamFamily
1	PfamFamily
1	PfamFamily
1	PfamFamily
1	PfamFamily
1	PfamFamily
1	PfamFamily
1	PfamFamily
1	PfamFamily
1	PfamFamily
1	PfamFamily
1	PfamFamily
1	PfamFamily
1	PfamFamily
1	PfamFamily
1	PfamFamily
1	PfamFamily
1	PfamFamily
1	PfamFamily
1	PfamFamily
1	PfamFamily
1	PfamFamily
1	PfamFamily
1	PfamFamily
1	PfamFamily
1	PfamFamily
1	PfamFamily
1	PfamFamily
1	PfamFamily
1	PfamFamily
1	PfamFamily
1	PfamFamily
1	PfamFamily
1	PfamFamily
1	PfamFamily
1	PfamFamily
1	PfamFamily
1	PfamFamily
1	PfamFamily
1	PfamFamily
1	PfamFamily
1	PfamFamily
1	PfamFamily
1	PfamFamily
1	PfamFamily
1	PfamFamily
1	PfamFamily
1	PfamFamily
1	PfamFamily
1	PfamFamily
1	PfamFamily
1	PfamFamily
1	PfamFamily
1	PfamFamily
1	PfamFamily
1	PfamFamily
1	PfamFamily
1	PfamFamily
1	PfamFamily
1	PfamFamily
1	PfamFamily
1	PfamFamily
1	PfamFamily
1	PfamFamily
1	PfamFamily
1	PfamFamily
1	PfamFamily
1	PfamFamily
1	PfamFamily
1	PfamFamily
1	PfamFamily
1	PfamFamily
1	PfamFamily
1	PfamFamily
1	PfamFamily
1	PfamFamily
1	PfamFamily
1	PfamFamily
1	PfamFamily
1	PfamFamily
1	PfamFamily
1	PfamFamily
1	PfamFamily
1	PfamFamily
1	PfamFamily
1	PfamFamily
1	PfamFamily
1	PfamFamily
1	PfamFamily
1	PfamFamily
1	PfamFamily
1	PfamFamily
1	PfamFamily
1	PfamFamily
1	PfamFamily
1	PfamFamily
1	PfamFamily
1	PfamFamily
1	PfamFamily
1	PfamFamily
1	PfamFamily
1	PfamFamily
1	PfamFamily
1	PfamFamily
1	PfamFamily
1	PfamFamily
1	PfamFamily
1	PfamFamily
1	PfamFamily
1	PfamFamily
1	PfamFamily
1	PfamFamily
1	PfamFamily
1	PfamFamily
1	PfamFamily
1	PfamFamily
1	PfamFamily
1	PfamFamily
1	PfamFamily
1	PfamFamily
1	PfamFamily
1	PfamFamily
1	PfamFamily
1	PfamFamily
1	PfamFamily
1	PfamFamily
1	PfamFamily
1	PfamFamily
1	PfamFamily
1	PfamFamily
1	PfamFamily
1	PfamFamily
1	PfamFamily
1	PfamFamily
1	PfamFamily
1	PfamFamily
1	PfamFamily
1	PfamFamily
1	PfamFamily
1	PfamFamily
1	PfamFamily
1	PfamFamily
1	PfamFamily
1	PfamFamily
1	PfamFamily
1	PfamFamily
1	PfamFamily
1	PfamFamily
1	PfamFamily
1	PfamFamily
1	PfamFamily
1	PfamFamily
1	PfamFamily
1	PfamFamily
1	PfamFamily
1	PfamFamily
1	PfamFamily
1	PfamFamily
1	PfamFamily
1	PfamFamily
1	PfamFamily
1	PfamFamily
1	PfamFamily
1	PfamFamily
1	PfamFamily
1	PfamFamily
1	PfamFamily
1	PfamFamily
1	PfamFamily
1	PfamFamily
1	PfamFamily
1	PfamFamily
1	PfamFamily
1	PfamFamily
1	PfamFamily
1	PfamFamily
1	PfamFamily
1	PfamFamily
1	PfamFamily
1	PfamFamily
1	PfamFamily
1	PfamFamily
1	PfamFamily
1	PfamFamily
1	PfamFamily
1	PfamFamily
1	PfamFamily
1	PfamFamily
1	PfamFamily
1	PfamFamily
1	PfamFamily
1	PfamFamily
1	PfamFamily
1	PfamFamily
1	PfamFamily
1	PfamFamily
1	PfamFamily
1	PfamFamily
1	PfamFamily
1	PfamFamily
1	PfamFamily
1	PfamFamily
1	PfamFamily
1	PfamFamily
1	PfamFamily
1	PfamFamily
1	PfamFamily
1	PfamFamily
1	PfamFamily
1	PfamFamily
1	PfamFamily
1	PfamFamily
1	PfamFamily
1	PfamFamily
1	PfamFamily
1	PfamFamily
1	PfamFamily
1	PfamFamily
1	PfamFamily
1	PfamFamily
1	PfamFamily
1	PfamFamily
1	PfamFamily
1	PfamFamily
1	PfamFamily
1	PfamFamily
1	PfamFamily
1	PfamFamily
1	PfamFamily
1	PfamFamily
1	PfamFamily
1	PfamFamily
1	PfamFamily
1	PfamFamily
1	PfamFamily
1	PfamFamily
1	PfamFamily
1	PfamFamily
1	PfamFamily
1	PfamFamily
1	PfamFamily
1	PfamFamily
1	PfamFamily
1	PfamFamily
1	PfamFamily
1	PfamFamily
1	PfamFamily
0	PfamFamily
0	PfamFamily
1	PfamFamily
1	PfamFamily
1	PfamFamily
1	PfamFamily
1	PfamFamily
1	PfamFamily
1	PfamFamily
1	PfamFamily
1	PfamFamily
1	PfamFamily
1	PfamFamily
1	PfamFamily
1	PfamFamily
1	PfamFamily
1	PfamFamily
1	PfamFamily
1	PfamFamily
1	PfamFamily
1	PfamFamily
1	PfamFamily
1	PfamFamily
1	PfamFamily
1	PfamFamily
1	PfamFamily
1	PfamFamily
1	PfamFamily
1	PfamFamily
1	PfamFamily
1	PfamFamily
1	PfamFamily
1	PfamFamily
1	PfamFamily
1	PfamFamily
1	PfamFamily
1	PfamFamily
1	PfamFamily
1	PfamFamily
1	PfamFamily
1	PfamFamily
1	PfamFamily
1	PfamFamily
1	PfamFamily
1	PfamFamily
1	PfamFamily
1	PfamFamily
1	PfamFamily
1	PfamFamily
1	PfamFamily
1	PfamFamily
1	PfamFamily
1	PfamFamily
1	PfamFamily
1	PfamFamily
1	PfamFamily
1	PfamFamily
1	PfamFamily
1	PfamFamily
1	PfamFamily
1	PfamFamily
1	PfamFamily
1	PfamFamily
1	PfamFamily
1	PfamFamily
1	PfamFamily
1	PfamFamily
1	PfamFamily
1	PfamFamily
1	PfamFamily
1	PfamFamily
1	PfamFamily
1	PfamFamily
1	PfamFamily
1	PfamFamily
1	PfamFamily
1	PfamFamily
1	PfamFamily
1	PfamFamily
1	PfamFamily
1	PfamFamily
1	PfamFamily
1	PfamFamily
1	PfamFamily
1	PfamFamily
1	PfamFamily
1	PfamFamily
1	PfamFamily
1	PfamFamily
1	PfamFamily
1	PfamFamily
1	PfamFamily
1	PfamFamily
1	PfamFamily
1	PfamFamily
1	PfamFamily
1	PfamFamily
1	PfamFamily
1	PfamFamily
1	PfamFamily
1	PfamFamily
1	PfamFamily
1	PfamFamily
1	PfamFamily
1	PfamFamily
1	PfamFamily
1	PfamFamily
1	PfamFamily
1	PfamFamily
1	PfamFamily
1	PfamFamily
1	PfamFamily
1	PfamFamily
1	PfamFamily
1	PfamFamily
1	PfamFamily
1	PfamFamily
1	PfamFamily
1	PfamFamily
1	PfamFamily
1	PfamFamily
1	PfamFamily
1	PfamFamily
1	PfamFamily
1	PfamFamily
1	PfamFamily
1	PfamFamily
1	PfamFamily
1	PfamFamily
1	PfamFamily
1	PfamFamily
1	PfamFamily
1	PfamFamily
1	PfamFamily
1	PfamFamily
1	PfamFamily
1	PfamFamily
1	PfamFamily
1	PfamFamily
1	PfamFamily
1	PfamFamily
1	PfamFamily
1	PfamFamily
1	PfamFamily
1	PfamFamily
1	PfamFamily
1	PfamFamily
1	PfamFamily
1	PfamFamily
1	PfamFamily
1	PfamFamily
1	PfamFamily
1	PfamFamily
1	PfamFamily
1	PfamFamily
1	PfamFamily
1	PfamFamily
1	PfamFamily
1	PfamFamily
1	PfamFamily
1	PfamFamily
1	PfamFamily
1	PfamFamily
1	PfamFamily
1	PfamFamily
1	PfamFamily
1	PfamFamily
1	PfamFamily
1	PfamFamily
1	PfamFamily
1	PfamFamily
1	PfamFamily
1	PfamFamily
1	PfamFamily
1	PfamFamily
1	PfamFamily
1	PfamFamily
1	PfamFamily
1	PfamFamily
1	PfamFamily
1	PfamFamily
1	PfamFamily
1	PfamFamily
1	PfamFamily
1	PfamFamily
1	PfamFamily
1	PfamFamily
1	PfamFamily
1	PfamFamily
1	PfamFamily
1	PfamFamily
1	PfamFamily
1	PfamFamily
1	PfamFamily
1	PfamFamily
1	PfamFamily
1	PfamFamily
1	PfamFamily
1	PfamFamily
1	PfamFamily
1	PfamFamily
1	PfamFamily
1	PfamFamily
1	PfamFamily
1	PfamFamily
1	PfamFamily
1	PfamFamily
1	PfamFamily
1	PfamFamily
1	PfamFamily
1	PfamFamily
1	PfamFamily
1	PfamFamily
1	PfamFamily
1	PfamFamily
1	PfamFamily
1	PfamFamily
1	PfamFamily
1	PfamFamily
1	PfamFamily
1	PfamFamily
1	PfamFamily
1	PfamFamily
1	PfamFamily
1	PfamFamily
1	PfamFamily
1	PfamFamily
1	PfamFamily
1	PfamFamily
1	PfamFamily
1	PfamFamily
1	PfamFamily
1	PfamFamily
1	PfamFamily
1	PfamFamily
1	PfamFamily
1	PfamFamily
1	PfamFamily
1	PfamFamily
1	PfamFamily
1	PfamFamily
1	PfamFamily
1	PfamFamily
1	PfamFamily
1	PfamFamily
1	PfamFamily
1	PfamFamily
1	PfamFamily
1	PfamFamily
1	PfamFamily
1	PfamFamily
1	PfamFamily
1	PfamFamily
1	PfamFamily
1	PfamFamily
1	PfamFamily
1	PfamFamily
1	PfamFamily
1	PfamFamily
1	PfamFamily
1	PfamFamily
1	PfamFamily
1	PfamFamily
1	PfamFamily
1	PfamFamily
1	PfamFamily
1	PfamFamily
1	PfamFamily
1	PfamFamily
1	PfamFamily
1	PfamFamily
1	PfamFamily
1	PfamFamily
1	PfamFamily
1	PfamFamily
1	PfamFamily
1	PfamFamily
1	PfamFamily
1	PfamFamily
1	PfamFamily
1	PfamFamily
1	PfamFamily
1	PfamFamily
1	PfamFamily
1	PfamFamily
1	PfamFamily
1	PfamFamily
1	PfamFamily
1	PfamFamily
1	PfamFamily
1	PfamFamily
1	PfamFamily
1	PfamFamily
1	PfamFamily
1	PfamFamily
1	PfamFamily
1	PfamFamily
1	PfamFamily
1	PfamFamily
1	PfamFamily
1	PfamFamily
1	PfamFamily
1	PfamFamily
1	PfamFamily
1	PfamFamily
1	PfamFamily
1	PfamFamily
1	PfamFamily
1	PfamFamily
1	PfamFamily
1	PfamFamily
1	PfamFamily
1	PfamFamily
1	PfamFamily
1	PfamFamily
1	PfamFamily
1	PfamFamily
1	PfamFamily
1	PfamFamily
1	PfamFamily
1	PfamFamily
1	PfamFamily
1	PfamFamily
1	PfamFamily
1	PfamFamily
1	PfamFamily
1	PfamFamily
1	PfamFamily
1	PfamFamily
1	PfamFamily
1	PfamFamily
1	PfamFamily
1	PfamFamily
1	PfamFamily
1	PfamFamily
1	PfamFamily
1	PfamFamily
1	PfamFamily
1	PfamFamily
1	PfamFamily
1	PfamFamily
1	PfamFamily
1	PfamFamily
1	PfamFamily
1	PfamFamily
1	PfamFamily
1	PfamFamily
1	PfamFamily
1	PfamFamily
1	PfamFamily
1	PfamFamily
1	PfamFamily
1	PfamFamily
1	PfamFamily
1	PfamFamily
1	PfamFamily
1	PfamFamily
1	PfamFamily
1	PfamFamily
1	PfamFamily
1	PfamFamily
1	PfamFamily
1	PfamFamily
1	PfamFamily
1	PfamFamily
1	PfamFamily
1	PfamFamily
1	PfamFamily
1	PfamFamily
1	PfamFamily
1	PfamFamily
1	PfamFamily
1	PfamFamily
1	PfamFamily
1	PfamFamily
1	PfamFamily
1	PfamFamily
1	PfamFamily
1	PfamFamily
1	PfamFamily
1	PfamFamily
1	PfamFamily
1	PfamFamily
1	PfamFamily
1	PfamFamily
1	PfamFamily
1	PfamFamily
1	PfamFamily
1	PfamFamily
1	PfamFamily
1	PfamFamily
1	PfamFamily
1	PfamFamily
1	PfamFamily
1	PfamFamily
1	PfamFamily
1	PfamFamily
1	PfamFamily
1	PfamFamily
1	PfamFamily
1	PfamFamily
1	PfamFamily
1	PfamFamily
1	PfamFamily
1	PfamFamily
1	PfamFamily
1	PfamFamily
1	PfamFamily
1	PfamFamily
1	PfamFamily
1	PfamFamily
1	PfamFamily
1	PfamFamily
1	PfamFamily
1	PfamFamily
1	PfamFamily
1	PfamFamily
1	PfamFamily
1	PfamFamily
1	PfamFamily
1	PfamFamily
1	PfamFamily
1	PfamFamily
1	PfamFamily
1	PfamFamily
1	PfamFamily
1	PfamFamily
1	PfamFamily
1	PfamFamily
1	PfamFamily
1	PfamFamily
1	PfamFamily
1	PfamFamily
1	PfamFamily
1	PfamFamily
1	PfamFamily
1	PfamFamily
1	PfamFamily
1	PfamFamily
1	PfamFamily
1	PfamFamily
1	PfamFamily
1	PfamFamily
1	PfamFamily
1	PfamFamily
1	PfamFamily
1	PfamFamily
1	PfamFamily
1	PfamFamily
1	PfamFamily
1	PfamFamily
1	PfamFamily
1	PfamFamily
1	PfamFamily
1	PfamFamily
1	PfamFamily
1	PfamFamily
1	PfamFamily
1	PfamFamily
1	PfamFamily
1	PfamFamily
1	PfamFamily
1	PfamFamily
1	PfamFamily
1	PfamFamily
1	PfamFamily
1	PfamFamily
1	PfamFamily
1	PfamFamily
1	PfamFamily
1	PfamFamily
1	PfamFamily
1	PfamFamily
1	PfamFamily
1	PfamFamily
1	PfamFamily
1	PfamFamily
1	PfamFamily
1	PfamFamily
1	PfamFamily
1	PfamFamily
1	PfamFamily
1	PfamFamily
1	PfamFamily
1	PfamFamily
1	PfamFamily
1	PfamFamily
1	PfamFamily
1	PfamFamily
1	PfamFamily
1	PfamFamily
1	PfamFamily
1	PfamFamily
1	PfamFamily
1	PfamFamily
1	PfamFamily
1	PfamFamily
1	PfamFamily
1	PfamFamily
1	PfamFamily
1	PfamFamily
1	PfamFamily
1	PfamFamily
1	PfamFamily
1	PfamFamily
1	PfamFamily
1	PfamFamily
1	PfamFamily
1	PfamFamily
1	PfamFamily
1	PfamFamily
1	PfamFamily
1	PfamFamily
1	PfamFamily
1	PfamFamily
1	PfamFamily
1	PfamFamily
1	PfamFamily
1	PfamFamily
1	PfamFamily
1	PfamFamily
1	PfamFamily
1	PfamFamily
1	PfamFamily
1	PfamFamily
1	PfamFamily
1	PfamFamily
1	PfamFamily
1	PfamFamily
1	PfamFamily
1	PfamFamily
1	PfamFamily
1	PfamFamily
1	PfamFamily
1	PfamFamily
1	PfamFamily
1	PfamFamily
1	PfamFamily
1	PfamFamily
1	PfamFamily
1	PfamFamily
1	PfamFamily
1	PfamFamily
1	PfamFamily
1	PfamFamily
1	PfamFamily
1	PfamFamily
1	PfamFamily
1	PfamFamily
1	PfamFamily
1	PfamFamily
1	PfamFamily
1	PfamFamily
1	PfamFamily
1	PfamFamily
1	PfamFamily
1	PfamFamily
1	PfamFamily
1	PfamFamily
1	PfamFamily
1	PfamFamily
1	PfamFamily
1	PfamFamily
1	PfamFamily
1	PfamFamily
1	PfamFamily
1	PfamFamily
1	PfamFamily
1	PfamFamily
1	PfamFamily
1	PfamFamily
1	PfamFamily
1	PfamFamily
1	PfamFamily
1	PfamFamily
1	PfamFamily
1	PfamFamily
1	PfamFamily
1	PfamFamily
1	PfamFamily
1	PfamFamily
1	PfamFamily
1	PfamFamily
1	PfamFamily
1	PfamFamily
1	PfamFamily
1	PfamFamily
1	PfamFamily
1	PfamFamily
1	PfamFamily
1	PfamFamily
1	PfamFamily
1	PfamFamily
1	PfamFamily
1	PfamFamily
1	PfamFamily
1	PfamFamily
1	PfamFamily
1	PfamFamily
1	PfamFamily
1	PfamFamily
1	PfamFamily
1	PfamFamily
1	PfamFamily
1	PfamFamily
1	PfamFamily
1	PfamFamily
1	PfamFamily
1	PfamFamily
1	PfamFamily
1	PfamFamily
1	PfamFamily
1	PfamFamily
1	PfamFamily
1	PfamFamily
1	PfamFamily
1	PfamFamily
1	PfamFamily
1	PfamFamily
1	PfamFamily
1	PfamFamily
1	PfamFamily
1	PfamFamily
1	PfamFamily
1	PfamFamily
1	PfamFamily
1	PfamFamily
1	PfamFamily
1	PfamFamily
1	PfamFamily
1	PfamFamily
1	PfamFamily
1	PfamFamily
1	PfamFamily
1	PfamFamily
1	PfamFamily
1	PfamFamily
1	PfamFamily
1	PfamFamily
1	PfamFamily
1	PfamFamily
1	PfamFamily
1	PfamFamily
1	PfamFamily
1	PfamFamily
1	PfamFamily
1	PfamFamily
1	PfamFamily
1	PfamFamily
1	PfamFamily
1	PfamFamily
1	PfamFamily
1	PfamFamily
1	PfamFamily
1	PfamFamily
1	PfamFamily
1	PfamFamily
1	PfamFamily
1	PfamFamily
1	PfamFamily
1	PfamFamily
1	PfamFamily
1	PfamFamily
1	PfamFamily
1	PfamFamily
1	PfamFamily
1	PfamFamily
1	PfamFamily
1	PfamFamily
1	PfamFamily
1	PfamFamily
1	PfamFamily
1	PfamFamily
1	PfamFamily
1	PfamFamily
1	PfamFamily
1	PfamFamily
1	PfamFamily
1	PfamFamily
1	PfamFamily
1	PfamFamily
1	PfamFamily
1	PfamFamily
1	PfamFamily
1	PfamFamily
1	PfamFamily
1	PfamFamily
1	PfamFamily
1	PfamFamily
1	PfamFamily
1	PfamFamily
1	PfamFamily
1	PfamFamily
1	PfamFamily
1	PfamFamily
1	PfamFamily
1	PfamFamily
1	PfamFamily
1	PfamFamily
1	PfamFamily
1	PfamFamily
1	PfamFamily
1	PfamFamily
1	PfamFamily
1	PfamFamily
1	PfamFamily
1	PfamFamily
1	PfamFamily
1	PfamFamily
1	PfamFamily
1	PfamFamily
1	PfamFamily
1	PfamFamily
1	PfamFamily
1	PfamFamily
1	PfamFamily
1	PfamFamily
1	PfamFamily
1	PfamFamily
1	PfamFamily
1	PfamFamily
1	PfamFamily
1	PfamFamily
1	PfamFamily
1	PfamFamily
1	PfamFamily
1	PfamFamily
1	PfamFamily
1	PfamFamily
1	PfamFamily
1	PfamFamily
1	PfamFamily
1	PfamFamily
1	PfamFamily
1	PfamFamily
1	PfamFamily
1	PfamFamily
1	PfamFamily
1	PfamFamily
1	PfamFamily
1	PfamFamily
[truncated: 158,223 more rows]

## Sheet: Fig. 4 c
score	file		Fig. 4 c
0.587537	PfamFamily
0.580797	PfamFamily
0.977766	PfamFamily
0.857324	PfamFamily
0.596475	PfamFamily
0.855793	PfamFamily
0.596649	PfamFamily
0.869136	PfamFamily
0.597745	PfamFamily
0.859881	PfamFamily
0.866353	PfamFamily
0.595195	PfamFamily
0.851861	PfamFamily
0.587688	PfamFamily
0.859183	PfamFamily
0.597321	PfamFamily
0.869605	PfamFamily
0.858959	PfamFamily
0.600723	PfamFamily
0.867345	PfamFamily
0.861096	PfamFamily
0.593647	PfamFamily
0.865256	PfamFamily
0.59715	PfamFamily
0.867429	PfamFamily
0.596333	PfamFamily
0.872277	PfamFamily
0.597811	PfamFamily
0.858134	PfamFamily
0.598938	PfamFamily
0.858821	PfamFamily
0.594269	PfamFamily
0.866874	PfamFamily
0.592021	PfamFamily
0.851652	PfamFamily
0.595829	PfamFamily
0.847953	PfamFamily
0.594224	PfamFamily
0.869011	PfamFamily
0.596067	PfamFamily
0.851402	PfamFamily
0.597769	PfamFamily
0.573781	PfamFamily
0.861207	PfamFamily
0.87397	PfamFamily
0.549252	PfamFamily
0.864028	PfamFamily
0.571987	PfamFamily
0.856884	PfamFamily
0.595545	PfamFamily
0.812268	PfamFamily
0.584595	PfamFamily
0.569874	PfamFamily
0.569724	PfamFamily
0.578711	PfamFamily
0.58046	PfamFamily
0.58055	PfamFamily
0.831249	PfamFamily
0.572938	PfamFamily
0.595962	PfamFamily
0.996234	PfamFamily
0.585483	PfamFamily
0.973755	PfamFamily
0.931466	PfamFamily
0.603349	PfamFamily
0.874355	PfamFamily
0.877349	PfamFamily
0.60137	PfamFamily
0.583878	PfamFamily
0.584274	PfamFamily
0.975258	PfamFamily
0.827971	PfamFamily
0.816991	PfamFamily
0.597008	PfamFamily
0.866376	PfamFamily
0.597331	PfamFamily
0.593613	PfamFamily
0.868373	PfamFamily
0.866024	PfamFamily
0.594974	PfamFamily
0.594988	PfamFamily
0.87437	PfamFamily
0.602224	PfamFamily
0.835507	PfamFamily
0.60219	PfamFamily
0.578679	PfamFamily
0.905872	PfamFamily
0.603035	PfamFamily
0.873249	PfamFamily
0.863248	PfamFamily
0.866296	PfamFamily
0.57115	PfamFamily
0.568303	PfamFamily
0.569287	PfamFamily
0.999555	PfamFamily
0.580434	PfamFamily
0.865379	PfamFamily
0.592569	PfamFamily
0.980471	PfamFamily
0.571272	PfamFamily
0.593552	PfamFamily
0.590612	PfamFamily
0.82079	PfamFamily
0.999618	PfamFamily
0.579178	PfamFamily
0.590903	PfamFamily
0.597075	PfamFamily
0.868344	PfamFamily
0.861582	PfamFamily
0.583052	PfamFamily
0.883742	PfamFamily
0.576572	PfamFamily
0.483726	PfamFamily
0.812209	PfamFamily
0.568077	PfamFamily
0.821319	PfamFamily
0.999625	PfamFamily
0.579266	PfamFamily
0.928374	PfamFamily
0.859555	PfamFamily
0.578264	PfamFamily
0.571115	PfamFamily
0.597021	PfamFamily
0.852347	PfamFamily
0.86066	PfamFamily
0.576392	PfamFamily
0.57972	PfamFamily
0.570128	PfamFamily
0.999663	PfamFamily
0.977648	PfamFamily
0.586842	PfamFamily
0.969222	PfamFamily
0.967096	PfamFamily
0.569896	PfamFamily
0.59504	PfamFamily
0.621366	PfamFamily
0.602998	PfamFamily
0.730476	PfamFamily
0.945801	PfamFamily
0.706322	PfamFamily
0.705162	PfamFamily
0.98688	PfamFamily
0.730823	PfamFamily
0.722665	PfamFamily
0.723782	PfamFamily
0.752756	PfamFamily
0.924826	PfamFamily
0.905347	PfamFamily
0.599072	PfamFamily
0.692728	PfamFamily
0.726108	PfamFamily
0.708228	PfamFamily
0.709788	PfamFamily
0.925918	PfamFamily
0.938593	PfamFamily
0.714905	PfamFamily
0.953875	PfamFamily
0.933252	PfamFamily
0.916862	PfamFamily
0.917521	PfamFamily
0.91391	PfamFamily
0.903573	PfamFamily
0.440911	PfamFamily
0.823332	PfamFamily
0.814504	PfamFamily
0.978756	PfamFamily
0.916947	PfamFamily
0.71427	PfamFamily
0.7224	PfamFamily
0.655957	PfamFamily
0.986427	PfamFamily
0.98971	PfamFamily
0.741817	PfamFamily
0.892569	PfamFamily
0.946888	PfamFamily
0.715068	PfamFamily
0.918054	PfamFamily
0.696362	PfamFamily
0.992037	PfamFamily
0.942315	PfamFamily
0.942181	PfamFamily
0.945821	PfamFamily
0.958675	PfamFamily
0.881958	PfamFamily
0.896416	PfamFamily
0.961406	PfamFamily
0.989795	PfamFamily
0.693457	PfamFamily
0.702745	PfamFamily
0.693987	PfamFamily
0.961446	PfamFamily
0.707865	PfamFamily
0.984258	PfamFamily
0.992718	PfamFamily
0.891831	PfamFamily
0.944239	PfamFamily
0.731936	PfamFamily
0.522541	PfamFamily
0.707913	PfamFamily
0.996757	PfamFamily
0.962929	PfamFamily
0.962539	PfamFamily
0.684588	PfamFamily
0.978537	PfamFamily
0.964858	PfamFamily
0.531396	PfamFamily
0.915331	PfamFamily
0.722758	PfamFamily
0.721472	PfamFamily
0.908434	PfamFamily
0.657854	PfamFamily
0.955496	PfamFamily
0.903488	PfamFamily
0.978564	PfamFamily
0.967383	PfamFamily
0.908374	PfamFamily
0.908231	PfamFamily
0.979756	PfamFamily
0.925426	PfamFamily
0.93092	PfamFamily
0.960692	PfamFamily
0.946135	PfamFamily
0.979877	PfamFamily
0.95822	PfamFamily
0.712277	PfamFamily
0.739417	PfamFamily
0.704259	PfamFamily
0.983879	PfamFamily
0.945371	PfamFamily
0.961851	PfamFamily
0.70504	PfamFamily
0.977237	PfamFamily
0.920177	PfamFamily
0.959633	PfamFamily
0.690898	PfamFamily
0.895959	PfamFamily
0.987976	PfamFamily
0.98811	PfamFamily
0.952765	PfamFamily
0.905159	PfamFamily
0.708232	PfamFamily
0.951609	PfamFamily
0.9282	PfamFamily
0.94178	PfamFamily
0.907682	PfamFamily
0.977768	PfamFamily
0.904858	PfamFamily
0.899277	PfamFamily
0.949413	PfamFamily
0.961548	PfamFamily
0.928779	PfamFamily
0.705248	PfamFamily
0.938204	PfamFamily
0.928868	PfamFamily
0.92016	PfamFamily
0.488294	PfamFamily
0.982691	PfamFamily
0.999833	PfamFamily
0.957228	PfamFamily
0.944184	PfamFamily
0.954607	PfamFamily
0.944123	PfamFamily
0.947782	PfamFamily
0.964171	PfamFamily
0.947088	PfamFamily
0.733192	PfamFamily
0.959644	PfamFamily
0.977025	PfamFamily
0.721275	PfamFamily
0.977936	PfamFamily
0.989889	PfamFamily
0.935892	PfamFamily
0.958603	PfamFamily
0.990026	PfamFamily
0.978214	PfamFamily
0.980036	PfamFamily
0.715405	PfamFamily
0.978854	PfamFamily
0.977704	PfamFamily
0.978105	PfamFamily
0.978504	PfamFamily
0.935131	PfamFamily
0.739472	PfamFamily
0.559524	PfamFamily
0.981761	PfamFamily
0.715397	PfamFamily
0.980728	PfamFamily
0.713172	PfamFamily
0.728187	PfamFamily
0.701989	PfamFamily
0.723999	PfamFamily
0.734033	PfamFamily
0.739969	PfamFamily
0.737475	PfamFamily
0.950557	PfamFamily
0.710822	PfamFamily
0.702429	PfamFamily
0.428045	PfamFamily
0.731401	PfamFamily
0.694102	PfamFamily
0.69511	PfamFamily
0.725402	PfamFamily
0.731461	PfamFamily
0.741965	PfamFamily
0.722104	PfamFamily
0.667338	PfamFamily
0.574384	PfamFamily
0.717354	PfamFamily
0.720168	PfamFamily
0.725741	PfamFamily
0.716376	PfamFamily
0.722257	PfamFamily
0.707779	PfamFamily
0.556631	PfamFamily
0.45766	PfamFamily
0.546459	PfamFamily
0.539815	PfamFamily
0.572609	PfamFamily
0.454943	PfamFamily
0.447251	PfamFamily
0.709396	PfamFamily
0.984589	PfamFamily
0.45178	PfamFamily
0.56242	PfamFamily
0.69175	PfamFamily
0.720483	PfamFamily
0.567193	PfamFamily
0.673422	PfamFamily
0.563578	PfamFamily
0.942351	PfamFamily
0.697403	PfamFamily
0.650829	PfamFamily
0.525456	PfamFamily
0.823428	PfamFamily
0.906993	PfamFamily
0.69957	PfamFamily
0.56455	PfamFamily
0.826345	PfamFamily
0.827273	PfamFamily
0.945798	PfamFamily
0.946616	PfamFamily
0.504271	PfamFamily
0.515761	PfamFamily
0.49744	PfamFamily
0.821311	PfamFamily
0.711543	PfamFamily
0.701945	PfamFamily
0.668734	PfamFamily
0.669008	PfamFamily
0.564209	PfamFamily
0.540499	PfamFamily
0.560991	PfamFamily
0.682028	PfamFamily
0.678892	PfamFamily
0.704945	PfamFamily
0.729115	PfamFamily
0.698705	PfamFamily
0.81796	PfamFamily
0.561532	PfamFamily
0.563939	PfamFamily
0.560461	PfamFamily
0.559581	PfamFamily
0.562667	PfamFamily
0.447439	PfamFamily
0.453922	PfamFamily
0.685939	PfamFamily
0.704753	PfamFamily
0.667482	PfamFamily
0.640802	PfamFamily
0.984158	PfamFamily
0.669372	PfamFamily
0.63141	PfamFamily
0.71915	PfamFamily
0.731735	PfamFamily
0.686355	PfamFamily
0.470012	PfamFamily
0.751428	PfamFamily
0.455471	PfamFamily
0.562961	PfamFamily
0.562934	PfamFamily
0.56026	PfamFamily
0.565805	PfamFamily
0.565315	PfamFamily
0.561231	PfamFamily
0.62094	PfamFamily
0.645262	PfamFamily
0.721394	PfamFamily
0.539854	PfamFamily
0.714007	PfamFamily
0.938367	PfamFamily
0.937121	PfamFamily
0.87748	PfamFamily
0.692671	PfamFamily
0.690823	PfamFamily
0.64515	PfamFamily
0.668596	PfamFamily
0.67575	PfamFamily
0.941061	PfamFamily
0.926685	PfamFamily
0.684237	PfamFamily
0.658024	PfamFamily
0.822605	PfamFamily
0.722367	PfamFamily
0.720877	PfamFamily
0.69357	PfamFamily
0.693333	PfamFamily
0.735228	PfamFamily
0.738334	PfamFamily
0.748681	PfamFamily
0.749111	PfamFamily
0.728087	PfamFamily
0.722232	PfamFamily
0.634048	PfamFamily
0.678661	PfamFamily
0.714788	PfamFamily
0.638623	PfamFamily
0.638377	PfamFamily
0.652846	PfamFamily
0.67429	PfamFamily
0.685907	PfamFamily
0.605359	PfamFamily
0.577988	PfamFamily
0.702814	PfamFamily
0.71148	PfamFamily
0.577222	PfamFamily
0.664156	PfamFamily
0.490027	PfamFamily
0.630013	PfamFamily
0.825222	PfamFamily
0.537339	PfamFamily
0.982276	PfamFamily
0.691157	PfamFamily
0.696557	PfamFamily
0.563613	PfamFamily
0.930694	PfamFamily
0.708415	PfamFamily
0.927798	PfamFamily
0.656728	PfamFamily
0.637123	PfamFamily
0.652003	PfamFamily
0.938927	PfamFamily
0.937263	PfamFamily
0.909781	PfamFamily
0.895421	PfamFamily
0.981581	PfamFamily
0.925626	PfamFamily
0.665101	PfamFamily
0.581128	PfamFamily
0.616748	PfamFamily
0.467906	PfamFamily
0.696165	PfamFamily
0.920439	PfamFamily
0.626	PfamFamily
0.920744	PfamFamily
0.886781	PfamFamily
0.741215	PfamFamily
0.705675	PfamFamily
0.714589	PfamFamily
0.977686	PfamFamily
0.622006	PfamFamily
0.9213	PfamFamily
0.719798	PfamFamily
0.931239	PfamFamily
0.913266	PfamFamily
0.629664	PfamFamily
0.937256	PfamFamily
0.606908	PfamFamily
0.939249	PfamFamily
0.928451	PfamFamily
0.90832	PfamFamily
0.918432	PfamFamily
0.978069	PfamFamily
0.942787	PfamFamily
0.933511	PfamFamily
0.599256	PfamFamily
0.978474	PfamFamily
0.895468	PfamFamily
0.906096	PfamFamily
0.8913	PfamFamily
0.898576	PfamFamily
0.893315	PfamFamily
0.964967	PfamFamily
0.933739	PfamFamily
0.963394	PfamFamily
0.944433	PfamFamily
0.918109	PfamFamily
0.953839	PfamFamily
0.927914	PfamFamily
0.939805	PfamFamily
0.636948	PfamFamily
0.896911	PfamFamily
0.717647	PfamFamily
0.934135	PfamFamily
0.960983	PfamFamily
0.895835	PfamFamily
0.929413	PfamFamily
0.937904	PfamFamily
0.920763	PfamFamily
0.939665	PfamFamily
0.89367	PfamFamily
0.721969	PfamFamily
0.945368	PfamFamily
0.964465	PfamFamily
0.936672	PfamFamily
0.926637	PfamFamily
0.699469	PfamFamily
0.936731	PfamFamily
0.979822	PfamFamily
0.928101	PfamFamily
0.925269	PfamFamily
0.952971	PfamFamily
0.957633	PfamFamily
0.714502	PfamFamily
0.676393	PfamFamily
0.93735	PfamFamily
0.945289	PfamFamily
0.564044	PfamFamily
0.610007	PfamFamily
0.709221	PfamFamily
0.729739	PfamFamily
0.687966	PfamFamily
0.720935	PfamFamily
0.718306	PfamFamily
0.447618	PfamFamily
0.886334	PfamFamily
0.942125	PfamFamily
0.915282	PfamFamily
0.641151	PfamFamily
0.283465	PfamFamily
0.933634	PfamFamily
0.712646	PfamFamily
0.818563	PfamFamily
0.822347	PfamFamily
0.939248	PfamFamily
0.933702	PfamFamily
0.9865	PfamFamily
0.911447	PfamFamily
0.555461	PfamFamily
0.563199	PfamFamily
0.580033	PfamFamily
0.824626	PfamFamily
0.821712	PfamFamily
0.560049	PfamFamily
0.824247	PfamFamily
0.74546	PfamFamily
0.824388	PfamFamily
0.819405	PfamFamily
0.82081	PfamFamily
0.453515	PfamFamily
0.496101	PfamFamily
0.731656	PfamFamily
0.44953	PfamFamily
0.658172	PfamFamily
0.524999	PfamFamily
0.722273	PfamFamily
0.679292	PfamFamily
0.710844	PfamFamily
0.674738	PfamFamily
0.343329	PfamFamily
0.568217	PfamFamily
0.685341	PfamFamily
0.628246	PfamFamily
0.713939	PfamFamily
0.734811	PfamFamily
0.72628	PfamFamily
0.831305	PfamFamily
0.772079	PfamFamily
0.722707	PfamFamily
0.939627	PfamFamily
0.999814	PfamFamily
0.667229	PfamFamily
0.999854	PfamFamily
0.543378	PfamFamily
0.944685	PfamFamily
0.925344	PfamFamily
0.936012	PfamFamily
0.940856	PfamFamily
0.733842	PfamFamily
0.640897	PfamFamily
0.782667	PfamFamily
0.450385	PfamFamily
0.953296	PfamFamily
0.927707	PfamFamily
0.999821	PfamFamily
0.93557	PfamFamily
0.718301	PfamFamily
0.963428	PfamFamily
0.938655	PfamFamily
0.68114	PfamFamily
0.595674	PfamFamily
0.666403	PfamFamily
0.722705	PfamFamily
0.666807	PfamFamily
0.92712	PfamFamily
0.944475	PfamFamily
0.891443	PfamFamily
0.933532	PfamFamily
0.917002	PfamFamily
0.903099	PfamFamily
0.899097	PfamFamily
0.911213	PfamFamily
0.91328	PfamFamily
0.748144	PfamFamily
0.538766	PfamFamily
0.633459	PfamFamily
0.999696	PfamFamily
0.999857	PfamFamily
0.731859	PfamFamily
0.56192	PfamFamily
0.912133	PfamFamily
0.699546	PfamFamily
0.925882	PfamFamily
0.928111	PfamFamily
0.921786	PfamFamily
0.886221	PfamFamily
0.980391	PfamFamily
0.943231	PfamFamily
0.917118	PfamFamily
0.632715	PfamFamily
0.699463	PfamFamily
0.97999	PfamFamily
0.927717	PfamFamily
0.564839	PfamFamily
0.928081	PfamFamily
0.979503	PfamFamily
0.652425	PfamFamily
0.977276	PfamFamily
0.977416	PfamFamily
0.965164	PfamFamily
0.742943	PfamFamily
0.902297	PfamFamily
0.654031	PfamFamily
0.651217	PfamFamily
0.856921	PfamFamily
0.723276	PfamFamily
0.696537	PfamFamily
0.739764	PfamFamily
0.918181	PfamFamily
0.920575	PfamFamily
0.963798	PfamFamily
0.45645	PfamFamily
0.650589	PfamFamily
0.911369	PfamFamily
0.633759	PfamFamily
0.611191	PfamFamily
0.709778	PfamFamily
0.986646	PfamFamily
0.882575	PfamFamily
0.928583	PfamFamily
0.940592	PfamFamily
0.646315	PfamFamily
0.936844	PfamFamily
0.736762	PfamFamily
0.454573	PfamFamily
0.693434	PfamFamily
0.657894	PfamFamily
0.665194	PfamFamily
0.987603	PfamFamily
0.979522	PfamFamily
0.931064	PfamFamily
0.597591	PfamFamily
0.64828	PfamFamily
0.970171	PfamFamily
0.721868	PfamFamily
0.931558	PfamFamily
0.721269	PfamFamily
0.811461	PfamFamily
0.507889	PfamFamily
0.456411	PfamFamily
0.72589	PfamFamily
0.664471	PfamFamily
0.730367	PfamFamily
0.893563	PfamFamily
0.9714	PfamFamily
0.943486	PfamFamily
0.446274	PfamFamily
0.552786	PfamFamily
0.563094	PfamFamily
0.720695	PfamFamily
0.82258	PfamFamily
0.909542	PfamFamily
0.724958	PfamFamily
0.666594	PfamFamily
0.704893	PfamFamily
0.921564	PfamFamily
0.930701	PfamFamily
0.282396	PfamFamily
0.287898	PfamFamily
0.519101	PfamFamily
0.681437	PfamFamily
0.959526	PfamFamily
0.671755	PfamFamily
0.656196	PfamFamily
0.43629	PfamFamily
0.286598	PfamFamily
0.905755	PfamFamily
0.693096	PfamFamily
0.713702	PfamFamily
0.946448	PfamFamily
0.891319	PfamFamily
0.840426	PfamFamily
0.89024	PfamFamily
0.892239	PfamFamily
0.891276	PfamFamily
0.835936	PfamFamily
0.890834	PfamFamily
0.865919	PfamFamily
0.842453	PfamFamily
0.839422	PfamFamily
0.842564	PfamFamily
0.841429	PfamFamily
0.840585	PfamFamily
0.908279	PfamFamily
0.898028	PfamFamily
0.898341	PfamFamily
0.906697	PfamFamily
0.784157	PfamFamily
0.78368	PfamFamily
0.783441	PfamFamily
0.881949	PfamFamily
0.834746	PfamFamily
0.783472	PfamFamily
0.912113	PfamFamily
0.784741	PfamFamily
0.842791	PfamFamily
0.828745	PfamFamily
0.871561	PfamFamily
0.783727	PfamFamily
0.887257	PfamFamily
0.823283	PfamFamily
0.895533	PfamFamily
0.783425	PfamFamily
0.842589	PfamFamily
0.832238	PfamFamily
0.878962	PfamFamily
0.909358	PfamFamily
0.90529	PfamFamily
0.836913	PfamFamily
0.836388	PfamFamily
0.865913	PfamFamily
0.784008	PfamFamily
0.906107	PfamFamily
0.783641	PfamFamily
0.748897	PfamFamily
0.693225	PfamFamily
0.970583	PfamFamily
0.661905	PfamFamily
0.712354	PfamFamily
0.964712	PfamFamily
0.688574	PfamFamily
0.668947	PfamFamily
0.650861	PfamFamily
0.664234	PfamFamily
0.660832	PfamFamily
0.970687	PfamFamily
0.651252	PfamFamily
0.685052	PfamFamily
0.688245	PfamFamily
0.958218	PfamFamily
0.635058	PfamFamily
0.648584	PfamFamily
0.6608	PfamFamily
0.9711	PfamFamily
0.962095	PfamFamily
0.95315	PfamFamily
0.713119	PfamFamily
0.714721	PfamFamily
0.965086	PfamFamily
0.658345	PfamFamily
0.746812	PfamFamily
0.660611	PfamFamily
0.658761	PfamFamily
0.659761	PfamFamily
0.751279	PfamFamily
0.712408	PfamFamily
0.95529	PfamFamily
0.665698	PfamFamily
0.659957	PfamFamily
0.659696	PfamFamily
0.667844	PfamFamily
0.670668	PfamFamily
0.667334	PfamFamily
0.965329	PfamFamily
0.712903	PfamFamily
0.65144	PfamFamily
0.712897	PfamFamily
0.714693	PfamFamily
0.675588	PfamFamily
0.692662	PfamFamily
0.972689	PfamFamily
0.658977	PfamFamily
0.713692	PfamFamily
0.658083	PfamFamily
0.658706	PfamFamily
0.972473	PfamFamily
0.662331	PfamFamily
0.964234	PfamFamily
0.661296	PfamFamily
0.656387	PfamFamily
0.680238	PfamFamily
0.956453	PfamFamily
0.713374	PfamFamily
0.712319	PfamFamily
0.712876	PfamFamily
0.662117	PfamFamily
0.71354	PfamFamily
0.955407	PfamFamily
0.721114	PfamFamily
0.712462	PfamFamily
0.712472	PfamFamily
0.961754	PfamFamily
0.714758	PfamFamily
0.661933	PfamFamily
0.71298	PfamFamily
0.660619	PfamFamily
0.650438	PfamFamily
0.970272	PfamFamily
0.714025	PfamFamily
0.714553	PfamFamily
0.71376	PfamFamily
0.712324	PfamFamily
0.714922	PfamFamily
0.714606	PfamFamily
0.714362	PfamFamily
0.65325	PfamFamily
0.964539	PfamFamily
0.665412	PfamFamily
0.657051	PfamFamily
0.74846	PfamFamily
0.694326	PfamFamily
0.651847	PfamFamily
0.666358	PfamFamily
0.658131	PfamFamily
0.7124	PfamFamily
0.652546	PfamFamily
0.970192	PfamFamily
0.760587	PfamFamily
0.97027	PfamFamily
0.714279	PfamFamily
0.661277	PfamFamily
0.751847	PfamFamily
0.65361	PfamFamily
0.660112	PfamFamily
0.342315	PfamFamily
0.722604	PfamFamily
0.713345	PfamFamily
0.596551	PfamFamily
0.758487	PfamFamily
0.694516	PfamFamily
0.686656	PfamFamily
0.749722	PfamFamily
0.732872	PfamFamily
0.714563	PfamFamily
0.95425	PfamFamily
0.764998	PfamFamily
0.724993	PfamFamily
0.747512	PfamFamily
0.684768	PfamFamily
0.893678	PfamFamily
0.590749	PfamFamily
0.708721	PfamFamily
0.739898	PfamFamily
0.701539	PfamFamily
0.689192	PfamFamily
0.70813	PfamFamily
0.770082	PfamFamily
0.693136	PfamFamily
0.677779	PfamFamily
0.754047	PfamFamily
0.707709	PfamFamily
0.707565	PfamFamily
0.68797	PfamFamily
0.688419	PfamFamily
0.744411	PfamFamily
0.727015	PfamFamily
0.647096	PfamFamily
0.948007	PfamFamily
0.634393	PfamFamily
0.999735	PfamFamily
0.680849	PfamFamily
0.941665	PfamFamily
0.674353	PfamFamily
0.758755	PfamFamily
0.713747	PfamFamily
0.635035	PfamFamily
0.661684	PfamFamily
0.916105	PfamFamily
0.643948	PfamFamily
0.712889	PfamFamily
0.636684	PfamFamily
0.970161	PfamFamily
0.594974	PfamFamily
0.681556	PfamFamily
0.999736	PfamFamily
0.682776	PfamFamily
0.685944	PfamFamily
0.712859	PfamFamily
0.660824	PfamFamily
0.669332	PfamFamily
0.669885	PfamFamily
0.713293	PfamFamily
0.659464	PfamFamily
0.707859	PfamFamily
0.675198	PfamFamily
0.662038	PfamFamily
0.66033	PfamFamily
0.656108	PfamFamily
0.714368	PfamFamily
0.670517	PfamFamily
0.566731	PfamFamily
0.973701	PfamFamily
0.712997	PfamFamily
0.71517	PfamFamily
0.763664	PfamFamily
0.965489	PfamFamily
0.746319	PfamFamily
0.642784	PfamFamily
0.65595	PfamFamily
0.764297	PfamFamily
0.684131	PfamFamily
0.755366	PfamFamily
0.728911	PfamFamily
0.760624	PfamFamily
0.708991	PfamFamily
0.970405	PfamFamily
0.97029	PfamFamily
0.970342	PfamFamily
0.681134	PfamFamily
0.666805	PfamFamily
0.675817	PfamFamily
0.753592	PfamFamily
0.658147	PfamFamily
0.670064	PfamFamily
0.651792	PfamFamily
0.643501	PfamFamily
0.660968	PfamFamily
0.758292	PfamFamily
0.775794	PfamFamily
0.661856	PfamFamily
0.660356	PfamFamily
0.711898	PfamFamily
0.746772	PfamFamily
0.499605	PfamFamily
0.954253	PfamFamily
0.970466	PfamFamily
0.635193	PfamFamily
0.668583	PfamFamily
0.714297	PfamFamily
0.661679	PfamFamily
0.758083	PfamFamily
0.737731	PfamFamily
0.746448	PfamFamily
0.714529	PfamFamily
0.973547	PfamFamily
0.718027	PfamFamily
0.955448	PfamFamily
0.7125	PfamFamily
0.631627	PfamFamily
0.650736	PfamFamily
0.631258	PfamFamily
0.745915	PfamFamily
0.686558	PfamFamily
0.648054	PfamFamily
0.667539	PfamFamily
0.499841	PfamFamily
0.944602	PfamFamily
0.662316	PfamFamily
0.661739	PfamFamily
0.674851	PfamFamily
0.65159	PfamFamily
0.749281	PfamFamily
0.714144	PfamFamily
0.724048	PfamFamily
0.658596	PfamFamily
0.690009	PfamFamily
0.963864	PfamFamily
0.928602	PfamFamily
0.932847	PfamFamily
0.94294	PfamFamily
0.93235	PfamFamily
0.933174	PfamFamily
0.929071	PfamFamily
0.921199	PfamFamily
0.918637	PfamFamily
0.931407	PfamFamily
0.929656	PfamFamily
0.796157	PfamFamily
0.934562	PfamFamily
0.865353	PfamFamily
0.94017	PfamFamily
0.92845	PfamFamily
0.931463	PfamFamily
0.927753	PfamFamily
0.88158	PfamFamily
0.926286	PfamFamily
0.890144	PfamFamily
0.909128	PfamFamily
0.920567	PfamFamily
0.923656	PfamFamily
0.922042	PfamFamily
0.909249	PfamFamily
0.909156	PfamFamily
0.983783	PfamFamily
0.982713	PfamFamily
0.838043	PfamFamily
0.992324	PfamFamily
0.931225	PfamFamily
0.817689	PfamFamily
0.926292	PfamFamily
0.967275	PfamFamily
0.929862	PfamFamily
0.900125	PfamFamily
0.94002	PfamFamily
0.936767	PfamFamily
0.926171	PfamFamily
0.984967	PfamFamily
0.982457	PfamFamily
0.818675	PfamFamily
0.944738	PfamFamily
0.865506	PfamFamily
0.931284	PfamFamily
0.862411	PfamFamily
0.955788	PfamFamily
0.949563	PfamFamily
0.88956	PfamFamily
0.93755	PfamFamily
0.939781	PfamFamily
0.948262	PfamFamily
0.90151	PfamFamily
0.958835	PfamFamily
0.919275	PfamFamily
0.942978	PfamFamily
0.941113	PfamFamily
0.886193	PfamFamily
0.884012	PfamFamily
0.956279	PfamFamily
0.779912	PfamFamily
0.947325	PfamFamily
0.940178	PfamFamily
0.934078	PfamFamily
0.910067	PfamFamily
0.958863	PfamFamily
0.960044	PfamFamily
0.959053	PfamFamily
0.921401	PfamFamily
0.93909	PfamFamily
0.938471	PfamFamily
0.967769	PfamFamily
0.902723	PfamFamily
0.920918	PfamFamily
0.922345	PfamFamily
0.89876	PfamFamily
0.856746	PfamFamily
0.822049	PfamFamily
0.872309	PfamFamily
0.931325	PfamFamily
0.892156	PfamFamily
0.959466	PfamFamily
0.962731	PfamFamily
0.900574	PfamFamily
0.990203	PfamFamily
0.914854	PfamFamily
0.95103	PfamFamily
0.938034	PfamFamily
0.962719	PfamFamily
0.922439	PfamFamily
0.922749	PfamFamily
0.953839	PfamFamily
0.955819	PfamFamily
0.959685	PfamFamily
0.867938	PfamFamily
0.802514	PfamFamily
0.953598	PfamFamily
0.953066	PfamFamily
0.959324	PfamFamily
0.908875	PfamFamily
0.895091	PfamFamily
0.862769	PfamFamily
0.895267	PfamFamily
0.889544	PfamFamily
0.924812	PfamFamily
0.943781	PfamFamily
0.77972	PfamFamily
0.924823	PfamFamily
0.965903	PfamFamily
0.845393	PfamFamily
0.958071	PfamFamily
0.92173	PfamFamily
0.920319	PfamFamily
0.917623	PfamFamily
0.956101	PfamFamily
0.779452	PfamFamily
0.955282	PfamFamily
0.955633	PfamFamily
0.939205	PfamFamily
0.928528	PfamFamily
0.927674	PfamFamily
0.863347	PfamFamily
0.952998	PfamFamily
0.906829	PfamFamily
0.986589	PfamFamily
0.938863	PfamFamily
0.938037	PfamFamily
0.902806	PfamFamily
0.859798	PfamFamily
0.918963	PfamFamily
0.937622	PfamFamily
0.935579	PfamFamily
0.886554	PfamFamily
0.954867	PfamFamily
0.844241	PfamFamily
0.956745	PfamFamily
0.952173	PfamFamily
0.932797	PfamFamily
0.928006	PfamFamily
0.868948	PfamFamily
0.988331	PfamFamily
0.895985	PfamFamily
0.946993	PfamFamily
0.939152	PfamFamily
0.927586	PfamFamily
0.883377	PfamFamily
0.929678	PfamFamily
0.92137	PfamFamily
0.933063	PfamFamily
0.935592	PfamFamily
0.914901	PfamFamily
0.931742	PfamFamily
0.926382	PfamFamily
0.918535	PfamFamily
0.941054	PfamFamily
0.937426	PfamFamily
0.93306	PfamFamily
0.935745	PfamFamily
0.937446	PfamFamily
0.931195	PfamFamily
0.78231	PfamFamily
0.855084	PfamFamily
0.93497	PfamFamily
0.90222	PfamFamily
0.964765	PfamFamily
0.857644	PfamFamily
0.932015	PfamFamily
0.937418	PfamFamily
0.922682	PfamFamily
0.921261	PfamFamily
0.985992	PfamFamily
0.944675	PfamFamily
0.937376	PfamFamily
0.925875	PfamFamily
0.930021	PfamFamily
0.992137	PfamFamily
0.886532	PfamFamily
0.955528	PfamFamily
0.913365	PfamFamily
0.952711	PfamFamily
0.782702	PfamFamily
0.822153	PfamFamily
0.924824	PfamFamily
0.92464	PfamFamily
0.866389	PfamFamily
0.910483	PfamFamily
0.953944	PfamFamily
0.916983	PfamFamily
0.913981	PfamFamily
0.936685	PfamFamily
0.846551	PfamFamily
0.889056	PfamFamily
0.963232	PfamFamily
0.907305	PfamFamily
0.916021	PfamFamily
0.876905	PfamFamily
0.964857	PfamFamily
0.951936	PfamFamily
0.855197	PfamFamily
0.922867	PfamFamily
0.86009	PfamFamily
0.847884	PfamFamily
0.923166	PfamFamily
0.98632	PfamFamily
0.913079	PfamFamily
0.954266	PfamFamily
0.992617	PfamFamily
0.942914	PfamFamily
0.954799	PfamFamily
0.965023	PfamFamily
0.7919	PfamFamily
0.801433	PfamFamily
0.906003	PfamFamily
0.916403	PfamFamily
0.88908	PfamFamily
0.81882	PfamFamily
0.956758	PfamFamily
0.93302	PfamFamily
0.946184	PfamFamily
0.996971	PfamFamily
0.998328	PfamFamily
0.923885	PfamFamily
0.899611	PfamFamily
0.935584	PfamFamily
0.986559	PfamFamily
0.950119	PfamFamily
0.987924	PfamFamily
0.988001	PfamFamily
0.988157	PfamFamily
0.876943	PfamFamily
0.903585	PfamFamily
0.938724	PfamFamily
0.961311	PfamFamily
0.939041	PfamFamily
0.79219	PfamFamily
0.950782	PfamFamily
0.951484	PfamFamily
0.879127	PfamFamily
0.953429	PfamFamily
0.945001	PfamFamily
0.883339	PfamFamily
0.969627	PfamFamily
0.923818	PfamFamily
0.884018	PfamFamily
0.944215	PfamFamily
0.931569	PfamFamily
0.776503	PfamFamily
0.882481	PfamFamily
0.920299	PfamFamily
0.928455	PfamFamily
0.982425	PfamFamily
0.982883	PfamFamily
0.963615	PfamFamily
0.808315	PfamFamily
0.926732	PfamFamily
0.912677	PfamFamily
0.925606	PfamFamily
0.917391	PfamFamily
0.889144	PfamFamily
0.896774	PfamFamily
0.779937	PfamFamily
0.781119	PfamFamily
0.941698	PfamFamily
0.959602	PfamFamily
0.959333	PfamFamily
0.958705	PfamFamily
0.917091	PfamFamily
0.941666	PfamFamily
0.943271	PfamFamily
0.890143	PfamFamily
0.885813	PfamFamily
0.937809	PfamFamily
0.926667	PfamFamily
0.934174	PfamFamily
0.93161	PfamFamily
0.955367	PfamFamily
0.962331	PfamFamily
0.908898	PfamFamily
0.962191	PfamFamily
0.938107	PfamFamily
0.965571	PfamFamily
0.913078	PfamFamily
0.949221	PfamFamily
0.938613	PfamFamily
0.983314	PfamFamily
0.9483	PfamFamily
0.949549	PfamFamily
0.962851	PfamFamily
0.908239	PfamFamily
0.88662	PfamFamily
0.912404	PfamFamily
0.886069	PfamFamily
0.932414	PfamFamily
0.8226	PfamFamily
0.911594	PfamFamily
0.990579	PfamFamily
0.990605	PfamFamily
0.79268	PfamFamily
0.939242	PfamFamily
0.935403	PfamFamily
0.969872	PfamFamily
0.922415	PfamFamily
0.957697	PfamFamily
0.959335	PfamFamily
0.89871	PfamFamily
0.907563	PfamFamily
0.925036	PfamFamily
0.907023	PfamFamily
0.888513	PfamFamily
0.954418	PfamFamily
0.898124	PfamFamily
0.922393	PfamFamily
0.953345	PfamFamily
0.956198	PfamFamily
0.839104	PfamFamily
0.897708	PfamFamily
0.964858	PfamFamily
0.983045	PfamFamily
0.904436	PfamFamily
0.913349	PfamFamily
0.954901	PfamFamily
0.957156	PfamFamily
0.990399	PfamFamily
0.957712	PfamFamily
0.914026	PfamFamily
0.922611	PfamFamily
0.959669	PfamFamily
0.992451	PfamFamily
0.867118	PfamFamily
0.90862	PfamFamily
0.949038	PfamFamily
0.94776	PfamFamily
0.889576	PfamFamily
0.953616	PfamFamily
0.863221	PfamFamily
0.893398	PfamFamily
0.892714	PfamFamily
0.919075	PfamFamily
0.98577	PfamFamily
0.939144	PfamFamily
0.819042	PfamFamily
0.890138	PfamFamily
0.985839	PfamFamily
0.951413	PfamFamily
0.923697	PfamFamily
0.928681	PfamFamily
0.904914	PfamFamily
0.937093	PfamFamily
0.904164	PfamFamily
0.889158	PfamFamily
0.939314	PfamFamily
0.933553	PfamFamily
0.974571	PfamFamily
0.911532	PfamFamily
0.919471	PfamFamily
0.909934	PfamFamily
0.903492	PfamFamily
0.955879	PfamFamily
0.779941	PfamFamily
0.80534	PfamFamily
0.900679	PfamFamily
0.929443	PfamFamily
0.911491	PfamFamily
0.938936	PfamFamily
0.789042	PfamFamily
0.950227	PfamFamily
0.921325	PfamFamily
0.938273	PfamFamily
0.890001	PfamFamily
0.923325	PfamFamily
0.902515	PfamFamily
0.786759	PfamFamily
0.881014	PfamFamily
0.884347	PfamFamily
0.922157	PfamFamily
0.851247	PfamFamily
0.925577	PfamFamily
0.879753	PfamFamily
0.901636	PfamFamily
0.895267	PfamFamily
0.883503	PfamFamily
0.95919	PfamFamily
0.959743	PfamFamily
0.929314	PfamFamily
0.788972	PfamFamily
0.891734	PfamFamily
0.968676	PfamFamily
0.958377	PfamFamily
0.85686	PfamFamily
0.904017	PfamFamily
0.783844	PfamFamily
0.992361	PfamFamily
0.992145	PfamFamily
0.992332	PfamFamily
0.983396	PfamFamily
0.890098	PfamFamily
0.906462	PfamFamily
0.888697	PfamFamily
0.778346	PfamFamily
0.951229	PfamFamily
0.931165	PfamFamily
0.91248	PfamFamily
0.926403	PfamFamily
0.887243	PfamFamily
0.867274	PfamFamily
0.907032	PfamFamily
0.929535	PfamFamily
0.896983	PfamFamily
0.940678	PfamFamily
0.792842	PfamFamily
0.940117	PfamFamily
0.940253	PfamFamily
0.91415	PfamFamily
0.938179	PfamFamily
0.919433	PfamFamily
0.90503	PfamFamily
0.885271	PfamFamily
0.931142	PfamFamily
0.945619	PfamFamily
0.87658	PfamFamily
0.917588	PfamFamily
0.908829	PfamFamily
0.859035	PfamFamily
0.888182	PfamFamily
0.853402	PfamFamily
0.807228	PfamFamily
0.958463	PfamFamily
0.868158	PfamFamily
0.965538	PfamFamily
0.935275	PfamFamily
0.939246	PfamFamily
0.959129	PfamFamily
0.9593	PfamFamily
0.965742	PfamFamily
0.929258	PfamFamily
0.943568	PfamFamily
0.931282	PfamFamily
0.854739	PfamFamily
0.912192	PfamFamily
0.959106	PfamFamily
0.91114	PfamFamily
0.960586	PfamFamily
0.909207	PfamFamily
0.90884	PfamFamily
0.886369	PfamFamily
0.966041	PfamFamily
0.90409	PfamFamily
0.876184	PfamFamily
0.934699	PfamFamily
0.929324	PfamFamily
0.953768	PfamFamily
0.900979	PfamFamily
0.939174	PfamFamily
0.922778	PfamFamily
0.906878	PfamFamily
0.949453	PfamFamily
0.909203	PfamFamily
0.905637	PfamFamily
0.905453	PfamFamily
0.864517	PfamFamily
0.888641	PfamFamily
0.888716	PfamFamily
0.888407	PfamFamily
0.965392	PfamFamily
0.966205	PfamFamily
0.936448	PfamFamily
0.913691	PfamFamily
0.923651	PfamFamily
0.96856	PfamFamily
0.924452	PfamFamily
0.900628	PfamFamily
0.901487	PfamFamily
0.835792	PfamFamily
0.927464	PfamFamily
0.973261	PfamFamily
0.942039	PfamFamily
0.863427	PfamFamily
0.93448	PfamFamily
0.853264	PfamFamily
0.957164	PfamFamily
0.9693	PfamFamily
0.923973	PfamFamily
0.897072	PfamFamily
0.987001	PfamFamily
0.989875	PfamFamily
0.986363	PfamFamily
0.986134	PfamFamily
0.943924	PfamFamily
0.885758	PfamFamily
0.912545	PfamFamily
0.917068	PfamFamily
0.761279	PfamFamily
0.887762	PfamFamily
0.93008	PfamFamily
0.912362	PfamFamily
0.872161	PfamFamily
0.983492	PfamFamily
0.922404	PfamFamily
0.92408	PfamFamily
0.954453	PfamFamily
0.932411	PfamFamily
0.928719	PfamFamily
0.789418	PfamFamily
0.939533	PfamFamily
0.960455	PfamFamily
0.915245	PfamFamily
0.964626	PfamFamily
0.955668	PfamFamily
0.79369	PfamFamily
0.94933	PfamFamily
0.987218	PfamFamily
0.79321	PfamFamily
0.9131	PfamFamily
0.99258	PfamFamily
0.860307	PfamFamily
0.779842	PfamFamily
0.915124	PfamFamily
0.982696	PfamFamily
0.948442	PfamFamily
0.921274	PfamFamily
0.962012	PfamFamily
0.92809	PfamFamily
0.922356	PfamFamily
0.953036	PfamFamily
0.881703	PfamFamily
0.900841	PfamFamily
0.926186	PfamFamily
0.954293	PfamFamily
0.914304	PfamFamily
0.907453	PfamFamily
0.779927	PfamFamily
0.940201	PfamFamily
0.93822	PfamFamily
0.95328	PfamFamily
0.611609	PfamFamily
0.563255	PfamFamily
0.56994	PfamFamily
0.700775	PfamFamily
0.697461	PfamFamily
0.741277	PfamFamily
0.695561	PfamFamily
0.644452	PfamFamily
0.999951	PfamFamily
0.990892	PfamFamily
0.699254	PfamFamily
0.69759	PfamFamily
0.696454	PfamFamily
0.746485	PfamFamily
0.685333	PfamFamily
0.746716	PfamFamily
0.689507	PfamFamily
0.68908	PfamFamily
0.688481	PfamFamily
0.687951	PfamFamily
0.742726	PfamFamily
0.695918	PfamFamily
0.676297	PfamFamily
0.699762	PfamFamily
0.70005	PfamFamily
0.689233	PfamFamily
0.698466	PfamFamily
0.685418	PfamFamily
0.741274	PfamFamily
0.701806	PfamFamily
0.987895	PfamFamily
0.697713	PfamFamily
0.99785	PfamFamily
0.697069	PfamFamily
0.708118	PfamFamily
0.708628	PfamFamily
0.68608	PfamFamily
0.680219	PfamFamily
0.698248	PfamFamily
0.696459	PfamFamily
0.996473	PfamFamily
0.700212	PfamFamily
0.653576	PfamFamily
0.696293	PfamFamily
0.987767	PfamFamily
0.697802	PfamFamily
0.738523	PfamFamily
0.993542	PfamFamily
0.741334	PfamFamily
0.999982	PfamFamily
0.999967	PfamFamily
0.999114	PfamFamily
0.743392	PfamFamily
0.689628	PfamFamily
0.988334	PfamFamily
0.696985	PfamFamily
0.686994	PfamFamily
0.696247	PfamFamily
0.997915	PfamFamily
0.98782	PfamFamily
0.737577	PfamFamily
0.69759	PfamFamily
0.697899	PfamFamily
0.676211	PfamFamily
0.606365	PfamFamily
0.74024	PfamFamily
0.659751	PfamFamily
0.99997	PfamFamily
0.987843	PfamFamily
0.999976	PfamFamily
0.991158	PfamFamily
0.987947	PfamFamily
0.741162	PfamFamily
0.991569	PfamFamily
0.676469	PfamFamily
0.698813	PfamFamily
0.998061	PfamFamily
0.998133	PfamFamily
0.998167	PfamFamily
0.998119	PfamFamily
0.998028	PfamFamily
0.997967	PfamFamily
0.998009	PfamFamily
0.997881	PfamFamily
0.996726	PfamFamily
0.999972	PfamFamily
0.999972	PfamFamily
0.73964	PfamFamily
0.73765	PfamFamily
0.73804	PfamFamily
0.737018	PfamFamily
0.99998	PfamFamily
0.997531	PfamFamily
0.999958	PfamFamily
0.999929	PfamFamily
0.999935	PfamFamily
0.999981	PfamFamily
0.999957	PfamFamily
0.999925	PfamFamily
0.741415	PfamFamily
0.696067	PfamFamily
0.843911	PfamFamily
0.73691	PfamFamily
0.998111	PfamFamily
0.737233	PfamFamily
0.736894	PfamFamily
0.736849	PfamFamily
0.653877	PfamFamily
0.992951	PfamFamily
0.62516	PfamFamily
0.841252	PfamFamily
0.532369	PfamFamily
0.986713	PfamFamily
0.621834	PfamFamily
0.542035	PfamFamily
0.578155	PfamFamily
0.575025	PfamFamily
0.610775	PfamFamily
0.555683	PfamFamily
0.850858	PfamFamily
0.608964	PfamFamily
0.479183	PfamFamily
0.600237	PfamFamily
0.643357	PfamFamily
0.628328	PfamFamily
0.580405	PfamFamily
0.595185	PfamFamily
0.610032	PfamFamily
0.611564	PfamFamily
0.609474	PfamFamily
0.607994	PfamFamily
0.608453	PfamFamily
0.643027	PfamFamily
0.560701	PfamFamily
0.85271	PfamFamily
0.703042	PfamFamily
0.740468	PfamFamily
0.747831	PfamFamily
0.593338	PfamFamily
0.609752	PfamFamily
0.609693	PfamFamily
0.60974	PfamFamily
0.61019	PfamFamily
0.609688	PfamFamily
0.610129	PfamFamily
0.609914	PfamFamily
0.609535	PfamFamily
0.6093	PfamFamily
0.609379	PfamFamily
0.609265	PfamFamily
0.610366	PfamFamily
0.609682	PfamFamily
0.609664	PfamFamily
0.608449	PfamFamily
0.609985	PfamFamily
0.610219	PfamFamily
0.609465	PfamFamily
0.609829	PfamFamily
0.697692	PfamFamily
0.63234	PfamFamily
0.613424	PfamFamily
0.555825	PfamFamily
0.55668	PfamFamily
0.604792	PfamFamily
0.610361	PfamFamily
0.602333	PfamFamily
0.594141	PfamFamily
0.61074	PfamFamily
0.506112	PfamFamily
0.594527	PfamFamily
0.603612	PfamFamily
0.612595	PfamFamily
0.55742	PfamFamily
0.558643	PfamFamily
0.931732	PfamFamily
0.719216	PfamFamily
0.718986	PfamFamily
0.593425	PfamFamily
0.593407	PfamFamily
0.596447	PfamFamily
0.549765	PfamFamily
0.604854	PfamFamily
0.555053	PfamFamily
0.606998	PfamFamily
0.652851	PfamFamily
0.993268	PfamFamily
0.366806	PfamFamily
0.67942	PfamFamily
0.556437	PfamFamily
0.633952	PfamFamily
0.555813	PfamFamily
0.665967	PfamFamily
0.593937	PfamFamily
0.420226	PfamFamily
0.640446	PfamFamily
0.590772	PfamFamily
0.558065	PfamFamily
0.483836	PfamFamily
0.488792	PfamFamily
0.590118	PfamFamily
0.590017	PfamFamily
0.558744	PfamFamily
0.609499	PfamFamily
0.610007	PfamFamily
0.549199	PfamFamily
0.523347	PfamFamily
0.599837	PfamFamily
0.46404	PfamFamily
0.558543	PfamFamily
0.728725	PfamFamily
0.743665	PfamFamily
0.736219	PfamFamily
0.554898	PfamFamily
0.556271	PfamFamily
0.638296	PfamFamily
0.269029	PfamFamily
0.559477	PfamFamily
0.554992	PfamFamily
0.560251	PfamFamily
0.555767	PfamFamily
0.711152	PfamFamily
0.599488	PfamFamily
0.40223	PfamFamily
0.593968	PfamFamily
0.313489	PfamFamily
0.365732	PfamFamily
0.59622	PfamFamily
0.744938	PfamFamily
0.606807	PfamFamily
0.59397	PfamFamily
0.572797	PfamFamily
0.556217	PfamFamily
0.697063	PfamFamily
0.955269	PfamFamily
0.61711	PfamFamily
0.697436	PfamFamily
0.68158	PfamFamily
0.681197	PfamFamily
0.593528	PfamFamily
0.593954	PfamFamily
0.522592	PfamFamily
0.611181	PfamFamily
0.61756	PfamFamily
0.697065	PfamFamily
0.540523	PfamFamily
0.631989	PfamFamily
0.624972	PfamFamily
0.530231	PfamFamily
0.610625	PfamFamily
0.610437	PfamFamily
0.752405	PfamFamily
0.697509	PfamFamily
0.697589	PfamFamily
0.538851	PfamFamily
0.540553	PfamFamily
0.641878	PfamFamily
0.642238	PfamFamily
0.539047	PfamFamily
0.539059	PfamFamily
0.730909	PfamFamily
0.730614	PfamFamily
0.931911	PfamFamily
0.931664	PfamFamily
0.709419	PfamFamily
0.711795	PfamFamily
0.700503	PfamFamily
0.986957	PfamFamily
0.702891	PfamFamily
0.714472	PfamFamily
0.70146	PfamFamily
0.782463	PfamFamily
0.694793	PfamFamily
0.733335	PfamFamily
0.698074	PfamFamily
0.987697	PfamFamily
0.696566	PfamFamily
0.743799	PfamFamily
0.700137	PfamFamily
0.413385	PfamFamily
0.698457	PfamFamily
0.690877	PfamFamily
0.585745	PfamFamily
0.998026	PfamFamily
0.749481	PfamFamily
0.741213	PfamFamily
0.679345	PfamFamily
0.705427	PfamFamily
0.701987	PfamFamily
0.705695	PfamFamily
0.74191	PfamFamily
0.706546	PfamFamily
0.998016	PfamFamily
0.697578	PfamFamily
0.598963	PfamFamily
0.706271	PfamFamily
0.701636	PfamFamily
0.697085	PfamFamily
0.695917	PfamFamily
0.707299	PfamFamily
0.697824	PfamFamily
0.686756	PfamFamily
0.748504	PfamFamily
0.691342	PfamFamily
0.688046	PfamFamily
0.710737	PfamFamily
0.999928	PfamFamily
0.706596	PfamFamily
0.695563	PfamFamily
0.676835	PfamFamily
0.697599	PfamFamily
0.695878	PfamFamily
0.749122	PfamFamily
0.700044	PfamFamily
0.694464	PfamFamily
0.698536	PfamFamily
0.552977	PfamFamily
0.736592	PfamFamily
0.694358	PfamFamily
0.701395	PfamFamily
0.68477	PfamFamily
0.684617	PfamFamily
0.701356	PfamFamily
0.999935	PfamFamily
0.999956	PfamFamily
0.704311	PfamFamily
0.688964	PfamFamily
0.746072	PfamFamily
0.693786	PfamFamily
0.69647	PfamFamily
0.494863	PfamFamily
0.657339	PfamFamily
0.552645	PfamFamily
0.754084	PfamFamily
0.545151	PfamFamily
0.697099	PfamFamily
0.702602	PfamFamily
0.69529	PfamFamily
0.699184	PfamFamily
0.698995	PfamFamily
0.682201	PfamFamily
0.685664	PfamFamily
0.661906	PfamFamily
0.706824	PfamFamily
0.703969	PfamFamily
0.741133	PfamFamily
0.706011	PfamFamily
0.73942	PfamFamily
0.745461	PfamFamily
0.702594	PfamFamily
0.707206	PfamFamily
0.73667	PfamFamily
0.999921	PfamFamily
0.70584	PfamFamily
0.698245	PfamFamily
0.698592	PfamFamily
0.735607	PfamFamily
0.705222	PfamFamily
0.551023	PfamFamily
0.701282	PfamFamily
0.697322	PfamFamily
0.987929	PfamFamily
0.558712	PfamFamily
0.697688	PfamFamily
0.987912	PfamFamily
0.70108	PfamFamily
0.702506	PfamFamily
0.685113	PfamFamily
0.70788	PfamFamily
0.667144	PfamFamily
0.702268	PfamFamily
0.741403	PfamFamily
0.700351	PfamFamily
0.695172	PfamFamily
0.697121	PfamFamily
0.59333	PfamFamily
0.597643	PfamFamily
0.730932	PfamFamily
0.999949	PfamFamily
0.999928	PfamFamily
0.722253	PfamFamily
0.730799	PfamFamily
0.696777	PfamFamily
0.688081	PfamFamily
0.684566	PfamFamily
0.662893	PfamFamily
0.695453	PfamFamily
0.695348	PfamFamily
0.698691	PfamFamily
0.740806	PfamFamily
0.702377	PfamFamily
0.604046	PfamFamily
0.277668	PfamFamily
0.719322	PfamFamily
0.700918	PfamFamily
0.654553	PfamFamily
0.678131	PfamFamily
0.706774	PfamFamily
0.701618	PfamFamily
0.60505	PfamFamily
0.611841	PfamFamily
0.704755	PfamFamily
0.618494	PfamFamily
0.651639	PfamFamily
0.527707	PfamFamily
0.729141	PfamFamily
0.737928	PfamFamily
0.747092	PfamFamily
0.723954	PfamFamily
0.595451	PfamFamily
0.692122	PfamFamily
0.660771	PfamFamily
0.739286	PfamFamily
0.554257	PfamFamily
0.736734	PfamFamily
0.557517	PfamFamily
0.706446	PfamFamily
0.707003	PfamFamily
0.703449	PfamFamily
0.7065	PfamFamily
0.696026	PfamFamily
0.71147	PfamFamily
0.745906	PfamFamily
0.737071	PfamFamily
0.696961	PfamFamily
0.7097	PfamFamily
0.54751	PfamFamily
0.706218	PfamFamily
0.698231	PfamFamily
0.679957	PfamFamily
0.699025	PfamFamily
0.689098	PfamFamily
0.688594	PfamFamily
0.689234	PfamFamily
0.70099	PfamFamily
0.702593	PfamFamily
0.701198	PfamFamily
0.54555	PfamFamily
0.736794	PfamFamily
0.736572	PfamFamily
0.702032	PfamFamily
0.705332	PfamFamily
0.747491	PfamFamily
0.650464	PfamFamily
0.999933	PfamFamily
0.687889	PfamFamily
0.697374	PfamFamily
0.700782	PfamFamily
0.738402	PfamFamily
0.703643	PfamFamily
0.631809	PfamFamily
0.563963	PfamFamily
0.741569	PfamFamily
0.706056	PfamFamily
0.676778	PfamFamily
0.737193	PfamFamily
0.745852	PfamFamily
0.749414	PfamFamily
0.749092	PfamFamily
0.695032	PfamFamily
0.999919	PfamFamily
0.694355	PfamFamily
0.691684	PfamFamily
0.527094	PfamFamily
0.696496	PfamFamily
0.66006	PfamFamily
0.557343	PfamFamily
0.98469	PfamFamily
0.730761	PfamFamily
0.606981	PfamFamily
0.718296	PfamFamily
0.695033	PfamFamily
0.701463	PfamFamily
0.706158	PfamFamily
0.705901	PfamFamily
0.705543	PfamFamily
0.755964	PfamFamily
0.697407	PfamFamily
0.592554	PfamFamily
0.999924	PfamFamily
0.531215	PfamFamily
0.727807	PfamFamily
0.722613	PfamFamily
0.68261	PfamFamily
0.676959	PfamFamily
0.994727	PfamFamily
0.6979	PfamFamily
0.987886	PfamFamily
0.998059	PfamFamily
0.554001	PfamFamily
[truncated: 598,196+ more rows]

## Sheet: Fig. 4 d
score	file		Fig. 4 d
0.474566	PfamFamily
0.453741	PfamFamily
0.433027	PfamFamily
0.439346	PfamFamily
0.544919	PfamFamily
0.452843	PfamFamily
0.482388	PfamFamily
0.567878	PfamFamily
0.591185	PfamFamily
0.469063	PfamFamily
0.528913	PfamFamily
0.589645	PfamFamily
0.489173	PfamFamily
0.448159	PfamFamily
0.637348	PfamFamily
0.595686	PfamFamily
0.604714	PfamFamily
0.593916	PfamFamily
0.638435	PfamFamily
0.57059	PfamFamily
0.49053	PfamFamily
0.653083	PfamFamily
0.654126	PfamFamily
0.446678	PfamFamily
0.51437	PfamFamily
0.621008	PfamFamily
0.712255	PfamFamily
0.625509	PfamFamily
0.649364	PfamFamily
0.713949	PfamFamily
0.474573	PfamFamily
0.701297	PfamFamily
0.545256	PfamFamily
0.444691	PfamFamily
0.486317	PfamFamily
0.654513	PfamFamily
0.6252	PfamFamily
0.50054	PfamFamily
0.670744	PfamFamily
0.444269	PfamFamily
0.603408	PfamFamily
0.464342	PfamFamily
0.499735	PfamFamily
0.520239	PfamFamily
0.576147	PfamFamily
0.559104	PfamFamily
0.444716	PfamFamily
0.45247	PfamFamily
0.64145	PfamFamily
0.60433	PfamFamily
0.471869	PfamFamily
0.640843	PfamFamily
0.605359	PfamFamily
0.58701	PfamFamily
0.587626	PfamFamily
0.566242	PfamFamily
0.593259	PfamFamily
0.594456	PfamFamily
0.554746	PfamFamily
0.567272	PfamFamily
0.551729	PfamFamily
0.639346	PfamFamily
0.638276	PfamFamily
0.65025	PfamFamily
0.649562	PfamFamily
0.650208	PfamFamily
0.645765	PfamFamily
0.618662	PfamFamily
0.688239	PfamFamily
0.644413	PfamFamily
0.646773	PfamFamily
0.644952	PfamFamily
0.709649	PfamFamily
0.751619	PfamFamily
0.754553	PfamFamily
0.750997	PfamFamily
0.593305	PfamFamily
0.643732	PfamFamily
0.522648	PfamFamily
0.639293	PfamFamily
0.652081	PfamFamily
0.602241	PfamFamily
0.557377	PfamFamily
0.753902	PfamFamily
0.758544	PfamFamily
0.758677	PfamFamily
0.562484	PfamFamily
0.751782	PfamFamily
0.748173	PfamFamily
0.755177	PfamFamily
0.636723	PfamFamily
0.663868	PfamFamily
0.646969	PfamFamily
0.752085	PfamFamily
0.663474	PfamFamily
0.647024	PfamFamily
0.604008	PfamFamily
0.553407	PfamFamily
0.753444	PfamFamily
0.741982	PfamFamily
0.747228	PfamFamily
0.629049	PfamFamily
0.576982	PfamFamily
0.642881	PfamFamily
0.666177	PfamFamily
0.682416	PfamFamily
0.671457	PfamFamily
0.559678	PfamFamily
0.663725	PfamFamily
0.646185	PfamFamily
0.60435	PfamFamily
0.752829	PfamFamily
0.752694	PfamFamily
0.570641	PfamFamily
0.57088	PfamFamily
0.572043	PfamFamily
0.618082	PfamFamily
0.618317	PfamFamily
0.566536	PfamFamily
0.600421	PfamFamily
0.564586	PfamFamily
0.627031	PfamFamily
0.66414	PfamFamily
0.56623	PfamFamily
0.664105	PfamFamily
0.751876	PfamFamily
0.581245	PfamFamily
0.52259	PfamFamily
0.663502	PfamFamily
0.664396	PfamFamily
0.644138	PfamFamily
0.669417	PfamFamily
0.550983	PfamFamily
0.645048	PfamFamily
0.752791	PfamFamily
0.758977	PfamFamily
0.783537	PfamFamily
0.636478	PfamFamily
0.751157	PfamFamily
0.81321	PfamFamily
0.641752	PfamFamily
0.564678	PfamFamily
0.601324	PfamFamily
0.637063	PfamFamily
0.644177	PfamFamily
0.566378	PfamFamily
0.600195	PfamFamily
0.565215	PfamFamily
0.647019	PfamFamily
0.601797	PfamFamily
0.566341	PfamFamily
0.657658	PfamFamily
0.642917	PfamFamily
0.741331	PfamFamily
0.640134	PfamFamily
0.598631	PfamFamily
0.716785	PfamFamily
0.677229	PfamFamily
0.662707	PfamFamily
0.750921	PfamFamily
0.641175	PfamFamily
0.679743	PfamFamily
0.403353	PfamFamily
0.710637	PfamFamily
0.709991	PfamFamily
0.716676	PfamFamily
0.887336	PfamFamily
0.708836	PfamFamily
0.870145	PfamFamily
0.711256	PfamFamily
0.822557	PfamFamily
0.611214	PfamFamily
0.73274	PfamFamily
0.861904	PfamFamily
0.938992	PfamFamily
0.714538	PfamFamily
0.6452	PfamFamily
0.71734	PfamFamily
0.862211	PfamFamily
0.729423	PfamFamily
0.850013	PfamFamily
0.844619	PfamFamily
0.727975	PfamFamily
0.84045	PfamFamily
0.689983	PfamFamily
0.728297	PfamFamily
0.848686	PfamFamily
0.60294	PfamFamily
0.605595	PfamFamily
0.723749	PfamFamily
0.879866	PfamFamily
0.710461	PfamFamily
0.604641	PfamFamily
0.841638	PfamFamily
0.689806	PfamFamily
0.708772	PfamFamily
0.844908	PfamFamily
0.600691	PfamFamily
0.831255	PfamFamily
0.862729	PfamFamily
0.723661	PfamFamily
0.853721	PfamFamily
0.729123	PfamFamily
0.60493	PfamFamily
0.712459	PfamFamily
0.814783	PfamFamily
0.721589	PfamFamily
0.623545	PfamFamily
0.95676	PfamFamily
0.722571	PfamFamily
0.61351	PfamFamily
0.869924	PfamFamily
0.849371	PfamFamily
0.709513	PfamFamily
0.824902	PfamFamily
0.72165	PfamFamily
0.600024	PfamFamily
0.804162	PfamFamily
0.736049	PfamFamily
0.967558	PfamFamily
0.622959	PfamFamily
0.71212	PfamFamily
0.646922	PfamFamily
0.723704	PfamFamily
0.619673	PfamFamily
0.851284	PfamFamily
0.842761	PfamFamily
0.597051	PfamFamily
0.692939	PfamFamily
0.609446	PfamFamily
0.852615	PfamFamily
0.730204	PfamFamily
0.71271	PfamFamily
0.81411	PfamFamily
0.712211	PfamFamily
0.86608	PfamFamily
0.843252	PfamFamily
0.720002	PfamFamily
0.705141	PfamFamily
0.945267	PfamFamily
0.718353	PfamFamily
0.606425	PfamFamily
0.818925	PfamFamily
0.720548	PfamFamily
0.892928	PfamFamily
0.707765	PfamFamily
0.703044	PfamFamily
0.853541	PfamFamily
0.605842	PfamFamily
0.724149	PfamFamily
0.613218	PfamFamily
0.846658	PfamFamily
0.713871	PfamFamily
0.845193	PfamFamily
0.704399	PfamFamily
0.850302	PfamFamily
0.823394	PfamFamily
0.610574	PfamFamily
0.734223	PfamFamily
0.857947	PfamFamily
0.831611	PfamFamily
0.603081	PfamFamily
0.726923	PfamFamily
0.610211	PfamFamily
0.737778	PfamFamily
0.830927	PfamFamily
0.853124	PfamFamily
0.716653	PfamFamily
0.871559	PfamFamily
0.612375	PfamFamily
0.731257	PfamFamily
0.870517	PfamFamily
0.731152	PfamFamily
0.61179	PfamFamily
0.715753	PfamFamily
0.611535	PfamFamily
0.85243	PfamFamily
0.732323	PfamFamily
0.867454	PfamFamily
0.726841	PfamFamily
0.630793	PfamFamily
0.86855	PfamFamily
0.728022	PfamFamily
0.837487	PfamFamily
0.728181	PfamFamily
0.831266	PfamFamily
0.725992	PfamFamily
0.709296	PfamFamily
0.8412	PfamFamily
0.610597	PfamFamily
0.856192	PfamFamily
0.734325	PfamFamily
0.856539	PfamFamily
0.612992	PfamFamily
0.732122	PfamFamily
0.710172	PfamFamily
0.850745	PfamFamily
0.899073	PfamFamily
0.609105	PfamFamily
0.712307	PfamFamily
0.868149	PfamFamily
0.711904	PfamFamily
0.712838	PfamFamily
0.880656	PfamFamily
0.72077	PfamFamily
0.816155	PfamFamily
0.733837	PfamFamily
0.826733	PfamFamily
0.723167	PfamFamily
0.613795	PfamFamily
0.734167	PfamFamily
0.610532	PfamFamily
0.862062	PfamFamily
0.83755	PfamFamily
0.723814	PfamFamily
0.848689	PfamFamily
0.720012	PfamFamily
0.639667	PfamFamily
0.859487	PfamFamily
0.733313	PfamFamily
0.610792	PfamFamily
0.857978	PfamFamily
0.733903	PfamFamily
0.868419	PfamFamily
0.727154	PfamFamily
0.633944	PfamFamily
0.708644	PfamFamily
0.838222	PfamFamily
0.703856	PfamFamily
0.848203	PfamFamily
0.875557	PfamFamily
0.709859	PfamFamily
0.82662	PfamFamily
0.707406	PfamFamily
0.710465	PfamFamily
0.851646	PfamFamily
0.736067	PfamFamily
0.613617	PfamFamily
0.850661	PfamFamily
0.829047	PfamFamily
0.720593	PfamFamily
0.599551	PfamFamily
0.709271	PfamFamily
0.862283	PfamFamily
0.714691	PfamFamily
0.611184	PfamFamily
0.734101	PfamFamily
0.862141	PfamFamily
0.802399	PfamFamily
0.714664	PfamFamily
0.807202	PfamFamily
0.94873	PfamFamily
0.644961	PfamFamily
0.715023	PfamFamily
0.853278	PfamFamily
0.604703	PfamFamily
0.853178	PfamFamily
0.720386	PfamFamily
0.62215	PfamFamily
0.948515	PfamFamily
0.491636	PfamFamily
0.83291	PfamFamily
0.620851	PfamFamily
0.59996	PfamFamily
0.713636	PfamFamily
0.618873	PfamFamily
0.70637	PfamFamily
0.619913	PfamFamily
0.706897	PfamFamily
0.721419	PfamFamily
0.624015	PfamFamily
0.639156	PfamFamily
0.947247	PfamFamily
0.839355	PfamFamily
0.720871	PfamFamily
0.720055	PfamFamily
0.840276	PfamFamily
0.839286	PfamFamily
0.845775	PfamFamily
0.716975	PfamFamily
0.662278	PfamFamily
0.713162	PfamFamily
0.618733	PfamFamily
0.832421	PfamFamily
0.712006	PfamFamily
0.877114	PfamFamily
0.830346	PfamFamily
0.719578	PfamFamily
0.837183	PfamFamily
0.710266	PfamFamily
0.714718	PfamFamily
0.718827	PfamFamily
0.715145	PfamFamily
0.831188	PfamFamily
0.714435	PfamFamily
0.824651	PfamFamily
0.855838	PfamFamily
0.601513	PfamFamily
0.709874	PfamFamily
0.836212	PfamFamily
0.722659	PfamFamily
0.879893	PfamFamily
0.717044	PfamFamily
0.617099	PfamFamily
0.864333	PfamFamily
0.82934	PfamFamily
0.72346	PfamFamily
0.858437	PfamFamily
0.84372	PfamFamily
0.730325	PfamFamily
0.728582	PfamFamily
0.841503	PfamFamily
0.723976	PfamFamily
0.709783	PfamFamily
0.851699	PfamFamily
0.717919	PfamFamily
0.900909	PfamFamily
0.849157	PfamFamily
0.843844	PfamFamily
0.596479	PfamFamily
0.692505	PfamFamily
0.718323	PfamFamily
0.622795	PfamFamily
0.622244	PfamFamily
0.718796	PfamFamily
0.84282	PfamFamily
0.725468	PfamFamily
0.713977	PfamFamily
0.819188	PfamFamily
0.719946	PfamFamily
0.835773	PfamFamily
0.718797	PfamFamily
0.598892	PfamFamily
0.821068	PfamFamily
0.620746	PfamFamily
0.713334	PfamFamily
0.832128	PfamFamily
0.721525	PfamFamily
0.825082	PfamFamily
0.728729	PfamFamily
0.868714	PfamFamily
0.726847	PfamFamily
0.849974	PfamFamily
0.727669	PfamFamily
0.722017	PfamFamily
0.852966	PfamFamily
0.719367	PfamFamily
0.877326	PfamFamily
0.870637	PfamFamily
0.71998	PfamFamily
0.72078	PfamFamily
0.902678	PfamFamily
0.717609	PfamFamily
0.736075	PfamFamily
0.613174	PfamFamily
0.84514	PfamFamily
0.721391	PfamFamily
0.624249	PfamFamily
0.970502	PfamFamily
0.726205	PfamFamily
0.81502	PfamFamily
0.724697	PfamFamily
0.902131	PfamFamily
0.816362	PfamFamily
0.717536	PfamFamily
0.589128	PfamFamily
0.850163	PfamFamily
0.708536	PfamFamily
0.849996	PfamFamily
0.706901	PfamFamily
0.714922	PfamFamily
0.621362	PfamFamily
0.662146	PfamFamily
0.831394	PfamFamily
0.850545	PfamFamily
0.708356	PfamFamily
0.923914	PfamFamily
0.718749	PfamFamily
0.641353	PfamFamily
0.827548	PfamFamily
0.614652	PfamFamily
0.833932	PfamFamily
0.71228	PfamFamily
0.868015	PfamFamily
0.601092	PfamFamily
0.819697	PfamFamily
0.71596	PfamFamily
0.94824	PfamFamily
0.645509	PfamFamily
0.720854	PfamFamily
0.622161	PfamFamily
0.722715	PfamFamily
0.721492	PfamFamily
0.845339	PfamFamily
0.718043	PfamFamily
0.869398	PfamFamily
0.853628	PfamFamily
0.718203	PfamFamily
0.812201	PfamFamily
0.721575	PfamFamily
0.717753	PfamFamily
0.829786	PfamFamily
0.718183	PfamFamily
0.861404	PfamFamily
0.71999	PfamFamily
0.861019	PfamFamily
0.701606	PfamFamily
0.720725	PfamFamily
0.623185	PfamFamily
0.946735	PfamFamily
0.610402	PfamFamily
0.87422	PfamFamily
0.717012	PfamFamily
0.710348	PfamFamily
0.854663	PfamFamily
0.905517	PfamFamily
0.716814	PfamFamily
0.835429	PfamFamily
0.717206	PfamFamily
0.715795	PfamFamily
0.720826	PfamFamily
0.623392	PfamFamily
0.919334	PfamFamily
0.721136	PfamFamily
0.623551	PfamFamily
0.948905	PfamFamily
0.85343	PfamFamily
0.71936	PfamFamily
0.623481	PfamFamily
0.945183	PfamFamily
0.721574	PfamFamily
0.605489	PfamFamily
0.711371	PfamFamily
0.899274	PfamFamily
0.724535	PfamFamily
0.842258	PfamFamily
0.718763	PfamFamily
0.71709	PfamFamily
0.885968	PfamFamily
0.723328	PfamFamily
0.810067	PfamFamily
0.722507	PfamFamily
0.850764	PfamFamily
0.716999	PfamFamily
0.613313	PfamFamily
0.855687	PfamFamily
0.869092	PfamFamily
0.729577	PfamFamily
0.63323	PfamFamily
0.617381	PfamFamily
0.719656	PfamFamily
0.647904	PfamFamily
0.943595	PfamFamily
0.711725	PfamFamily
0.712429	PfamFamily
0.723166	PfamFamily
0.85564	PfamFamily
0.61181	PfamFamily
0.720874	PfamFamily
0.835236	PfamFamily
0.600779	PfamFamily
0.847582	PfamFamily
0.838286	PfamFamily
0.607119	PfamFamily
0.837203	PfamFamily
0.721114	PfamFamily
0.723939	PfamFamily
0.719038	PfamFamily
0.900578	PfamFamily
0.852571	PfamFamily
0.708433	PfamFamily
0.851503	PfamFamily
0.612128	PfamFamily
0.623729	PfamFamily
0.622322	PfamFamily
0.83843	PfamFamily
0.615294	PfamFamily
0.872211	PfamFamily
0.808077	PfamFamily
0.808407	PfamFamily
0.859061	PfamFamily
0.607369	PfamFamily
0.819081	PfamFamily
0.820249	PfamFamily
0.952602	PfamFamily
0.844879	PfamFamily
0.598702	PfamFamily
0.822614	PfamFamily
0.971594	PfamFamily
0.623432	PfamFamily
0.644931	PfamFamily
0.624351	PfamFamily
0.939927	PfamFamily
0.647901	PfamFamily
0.622937	PfamFamily
0.971583	PfamFamily
0.834026	PfamFamily
0.612549	PfamFamily
0.811785	PfamFamily
0.830011	PfamFamily
0.82367	PfamFamily
0.598352	PfamFamily
0.640927	PfamFamily
0.849976	PfamFamily
0.622813	PfamFamily
0.865024	PfamFamily
0.612076	PfamFamily
0.8524	PfamFamily
0.608476	PfamFamily
0.841022	PfamFamily
0.611135	PfamFamily
0.842568	PfamFamily
0.617126	PfamFamily
0.664973	PfamFamily
0.832279	PfamFamily
0.700802	PfamFamily
0.714376	PfamFamily
0.830177	PfamFamily
0.864453	PfamFamily
0.817669	PfamFamily
0.84276	PfamFamily
0.856516	PfamFamily
0.612105	PfamFamily
0.587314	PfamFamily
0.829138	PfamFamily
0.825685	PfamFamily
0.614075	PfamFamily
0.824606	PfamFamily
0.613698	PfamFamily
0.874775	PfamFamily
0.607647	PfamFamily
0.912553	PfamFamily
0.623302	PfamFamily
0.832082	PfamFamily
0.619537	PfamFamily
0.621932	PfamFamily
0.976601	PfamFamily
0.647196	PfamFamily
0.61125	PfamFamily
0.862596	PfamFamily
0.61104	PfamFamily
0.851763	PfamFamily
0.6234	PfamFamily
0.895231	PfamFamily
0.825499	PfamFamily
0.820724	PfamFamily
0.909787	PfamFamily
0.623474	PfamFamily
0.613081	PfamFamily
0.868427	PfamFamily
0.613392	PfamFamily
0.71985	PfamFamily
0.827883	PfamFamily
0.862114	PfamFamily
0.612393	PfamFamily
0.848473	PfamFamily
0.605031	PfamFamily
0.843681	PfamFamily
0.824343	PfamFamily
0.613332	PfamFamily
0.587405	PfamFamily
0.843978	PfamFamily
0.622227	PfamFamily
0.612571	PfamFamily
0.861157	PfamFamily
0.64331	PfamFamily
0.970384	PfamFamily
0.622354	PfamFamily
0.680229	PfamFamily
0.598748	PfamFamily
0.823922	PfamFamily
0.612837	PfamFamily
0.856562	PfamFamily
0.952054	PfamFamily
0.623605	PfamFamily
0.610203	PfamFamily
0.816102	PfamFamily
0.842348	PfamFamily
0.623357	PfamFamily
0.595513	PfamFamily
0.818486	PfamFamily
0.619708	PfamFamily
0.872495	PfamFamily
0.855109	PfamFamily
0.640859	PfamFamily
0.851511	PfamFamily
0.82714	PfamFamily
0.589937	PfamFamily
0.820633	PfamFamily
0.606442	PfamFamily
0.840601	PfamFamily
0.807999	PfamFamily
0.612033	PfamFamily
0.611131	PfamFamily
0.862748	PfamFamily
0.622827	PfamFamily
0.909982	PfamFamily
0.639812	PfamFamily
0.602052	PfamFamily
0.679609	PfamFamily
0.862386	PfamFamily
0.872493	PfamFamily
0.803547	PfamFamily
0.623281	PfamFamily
0.948858	PfamFamily
0.62333	PfamFamily
0.941381	PfamFamily
0.943162	PfamFamily
0.623432	PfamFamily
0.703972	PfamFamily
0.845339	PfamFamily
0.802412	PfamFamily
0.623515	PfamFamily
0.964245	PfamFamily
0.86281	PfamFamily
0.615631	PfamFamily
0.623169	PfamFamily
0.941728	PfamFamily
0.639509	PfamFamily
0.876774	PfamFamily
0.623216	PfamFamily
0.94489	PfamFamily
0.976671	PfamFamily
0.623517	PfamFamily
0.623227	PfamFamily
0.945781	PfamFamily
0.524275	PfamFamily
0.704371	PfamFamily
0.967043	PfamFamily
0.623522	PfamFamily
0.615547	PfamFamily
0.911878	PfamFamily
0.623313	PfamFamily
0.821767	PfamFamily
0.594954	PfamFamily
0.620457	PfamFamily
0.62327	PfamFamily
0.918276	PfamFamily
0.82712	PfamFamily
0.593977	PfamFamily
0.845936	PfamFamily
0.896842	PfamFamily
0.713674	PfamFamily
0.598594	PfamFamily
0.83252	PfamFamily
0.825142	PfamFamily
0.613298	PfamFamily
0.613539	PfamFamily
0.828685	PfamFamily
0.825966	PfamFamily
0.614227	PfamFamily
0.824661	PfamFamily
0.61202	PfamFamily
0.830091	PfamFamily
0.856788	PfamFamily
0.612544	PfamFamily
0.616452	PfamFamily
0.623655	PfamFamily
0.913762	PfamFamily
0.623278	PfamFamily
0.640695	PfamFamily
0.623177	PfamFamily
0.911025	PfamFamily
0.623256	PfamFamily
0.913719	PfamFamily
0.623417	PfamFamily
0.623171	PfamFamily
0.623911	PfamFamily
0.623191	PfamFamily
0.622279	PfamFamily
0.662197	PfamFamily
0.831697	PfamFamily
0.641654	PfamFamily
0.861591	PfamFamily
0.975651	PfamFamily
0.975278	PfamFamily
0.885028	PfamFamily
0.710966	PfamFamily
0.826668	PfamFamily
0.595967	PfamFamily
0.61648	PfamFamily
0.879206	PfamFamily
0.834226	PfamFamily
0.823989	PfamFamily
0.864612	PfamFamily
0.610673	PfamFamily
0.819666	PfamFamily
0.600258	PfamFamily
0.809613	PfamFamily
0.621337	PfamFamily
0.829544	PfamFamily
0.804529	PfamFamily
0.608545	PfamFamily
0.604128	PfamFamily
0.707284	PfamFamily
0.850348	PfamFamily
0.82314	PfamFamily
0.61229	PfamFamily
0.815594	PfamFamily
0.593677	PfamFamily
0.591599	PfamFamily
0.821138	PfamFamily
0.850129	PfamFamily
0.843636	PfamFamily
0.871951	PfamFamily
0.818677	PfamFamily
0.694362	PfamFamily
0.615642	PfamFamily
0.849667	PfamFamily
0.612681	PfamFamily
0.840227	PfamFamily
0.701932	PfamFamily
0.705849	PfamFamily
0.945683	PfamFamily
0.842172	PfamFamily
0.837135	PfamFamily
0.823913	PfamFamily
0.597021	PfamFamily
0.609655	PfamFamily
0.612388	PfamFamily
0.843052	PfamFamily
0.609362	PfamFamily
0.61016	PfamFamily
0.610783	PfamFamily
0.611364	PfamFamily
0.831549	PfamFamily
0.664	PfamFamily
0.857588	PfamFamily
0.911065	PfamFamily
0.88358	PfamFamily
0.598557	PfamFamily
0.710698	PfamFamily
0.662729	PfamFamily
0.827723	PfamFamily
0.858191	PfamFamily
0.720548	PfamFamily
0.836209	PfamFamily
0.878598	PfamFamily
0.723703	PfamFamily
0.837111	PfamFamily
0.720281	PfamFamily
0.828768	PfamFamily
0.857938	PfamFamily
0.720178	PfamFamily
0.721098	PfamFamily
0.835629	PfamFamily
0.722657	PfamFamily
0.844856	PfamFamily
0.623438	PfamFamily
0.911809	PfamFamily
0.714495	PfamFamily
0.643836	PfamFamily
0.831528	PfamFamily
0.608338	PfamFamily
0.602968	PfamFamily
0.857554	PfamFamily
0.624413	PfamFamily
0.816561	PfamFamily
0.604061	PfamFamily
0.613662	PfamFamily
0.713646	PfamFamily
0.861978	PfamFamily
0.618772	PfamFamily
0.945484	PfamFamily
0.781684	PfamFamily
0.410401	PfamFamily
0.40967	PfamFamily
0.607735	PfamFamily
0.850442	PfamFamily
0.583532	PfamFamily
0.503921	PfamFamily
0.602033	PfamFamily
0.765859	PfamFamily
0.850217	PfamFamily
0.714621	PfamFamily
0.710345	PfamFamily
0.851272	PfamFamily
0.699122	PfamFamily
0.71734	PfamFamily
0.701062	PfamFamily
0.716616	PfamFamily
0.825968	PfamFamily
0.693579	PfamFamily
0.69704	PfamFamily
0.789363	PfamFamily
0.482252	PfamFamily
0.408502	PfamFamily
0.645918	PfamFamily
0.723728	PfamFamily
0.625602	PfamFamily
0.598036	PfamFamily
0.849807	PfamFamily
0.599452	PfamFamily
0.705798	PfamFamily
0.348364	PfamFamily
0.715045	PfamFamily
0.557681	PfamFamily
0.704509	PfamFamily
0.704029	PfamFamily
0.690945	PfamFamily
0.692774	PfamFamily
0.375005	PfamFamily
0.377589	PfamFamily
0.600387	PfamFamily
0.559344	PfamFamily
0.664174	PfamFamily
0.663733	PfamFamily
0.70254	PfamFamily
0.699564	PfamFamily
0.842978	PfamFamily
0.593923	PfamFamily
0.640943	PfamFamily
0.641085	PfamFamily
0.641289	PfamFamily
0.908558	PfamFamily
0.951244	PfamFamily
0.623695	PfamFamily
0.623356	PfamFamily
0.62329	PfamFamily
0.72163	PfamFamily
0.721598	PfamFamily
0.721643	PfamFamily
0.721733	PfamFamily
0.615122	PfamFamily
0.614819	PfamFamily
0.703471	PfamFamily
0.7029	PfamFamily
0.710385	PfamFamily
0.710644	PfamFamily
0.482915	PfamFamily
0.693721	PfamFamily
0.624012	PfamFamily
0.662083	PfamFamily
0.592909	PfamFamily
0.375764	PfamFamily
0.4044	PfamFamily
0.568385	PfamFamily
0.428136	PfamFamily
0.348322	PfamFamily
0.702917	PfamFamily
0.576767	PfamFamily
0.610867	PfamFamily
0.593905	PfamFamily
0.593885	PfamFamily
0.62433	PfamFamily
0.719072	PfamFamily
0.713316	PfamFamily
0.376347	PfamFamily
0.693813	PfamFamily
0.718389	PfamFamily
0.347747	PfamFamily
0.347738	PfamFamily
0.603205	PfamFamily
0.372628	PfamFamily
0.408754	PfamFamily
0.406175	PfamFamily
0.377371	PfamFamily
0.406663	PfamFamily
0.712851	PfamFamily
0.976397	PfamFamily
0.377266	PfamFamily
0.719539	PfamFamily
0.91173	PfamFamily
0.721387	PfamFamily
0.732727	PfamFamily
0.714865	PfamFamily
0.71397	PfamFamily
0.714645	PfamFamily
0.718228	PfamFamily
0.706328	PfamFamily
0.975738	PfamFamily
0.644874	PfamFamily
0.639635	PfamFamily
0.642398	PfamFamily
0.643372	PfamFamily
0.828852	PfamFamily
0.822512	PfamFamily
0.829584	PfamFamily
0.953013	PfamFamily
0.846079	PfamFamily
0.831684	PfamFamily
0.87767	PfamFamily
0.946497	PfamFamily
0.849817	PfamFamily
0.8699	PfamFamily
0.71409	PfamFamily
0.696848	PfamFamily
0.596748	PfamFamily
0.608463	PfamFamily
0.605763	PfamFamily
0.661751	PfamFamily
0.693597	PfamFamily
0.692406	PfamFamily
0.940796	PfamFamily
0.946483	PfamFamily
0.907088	PfamFamily
0.897897	PfamFamily
0.904191	PfamFamily
0.598548	PfamFamily
0.598282	PfamFamily
0.623201	PfamFamily
0.62323	PfamFamily
0.71517	PfamFamily
0.718268	PfamFamily
0.716798	PfamFamily
0.716036	PfamFamily
0.693394	PfamFamily
0.729583	PfamFamily
0.729236	PfamFamily
0.72146	PfamFamily
0.7214	PfamFamily
0.718005	PfamFamily
0.717559	PfamFamily
0.716565	PfamFamily
0.710365	PfamFamily
0.710385	PfamFamily
0.81168	PfamFamily
0.812496	PfamFamily
0.857571	PfamFamily
0.857587	PfamFamily
0.705578	PfamFamily
0.608875	PfamFamily
0.844216	PfamFamily
0.696852	PfamFamily
0.703968	PfamFamily
0.683806	PfamFamily
0.730905	PfamFamily
0.687005	PfamFamily
0.707798	PfamFamily
0.414932	PfamFamily
0.682536	PfamFamily
0.677133	PfamFamily
0.543297	PfamFamily
0.704678	PfamFamily
0.698345	PfamFamily
0.716284	PfamFamily
0.69304	PfamFamily
0.692126	PfamFamily
0.692268	PfamFamily
0.596595	PfamFamily
0.596424	PfamFamily
0.594863	PfamFamily
0.593766	PfamFamily
0.842561	PfamFamily
0.842704	PfamFamily
0.704678	PfamFamily
0.713824	PfamFamily
0.716546	PfamFamily
0.69305	PfamFamily
0.603892	PfamFamily
0.827059	PfamFamily
0.822046	PfamFamily
0.598397	PfamFamily
0.715849	PfamFamily
0.720938	PfamFamily
0.824408	PfamFamily
0.613298	PfamFamily
0.718221	PfamFamily
0.949295	PfamFamily
0.720256	PfamFamily
0.64552	PfamFamily
0.622371	PfamFamily
0.871202	PfamFamily
0.843967	PfamFamily
0.729256	PfamFamily
0.609339	PfamFamily
0.701202	PfamFamily
0.833601	PfamFamily
0.716837	PfamFamily
0.590942	PfamFamily
0.722549	PfamFamily
0.819602	PfamFamily
0.715267	PfamFamily
0.571351	PfamFamily
0.714764	PfamFamily
0.742121	PfamFamily
0.851784	PfamFamily
0.93783	PfamFamily
0.622164	PfamFamily
0.646557	PfamFamily
0.720656	PfamFamily
0.919472	PfamFamily
0.637422	PfamFamily
0.615203	PfamFamily
0.720032	PfamFamily
0.61259	PfamFamily
0.82364	PfamFamily
0.60705	PfamFamily
0.719098	PfamFamily
0.8341	PfamFamily
0.728383	PfamFamily
0.855976	PfamFamily
0.73424	PfamFamily
0.610657	PfamFamily
0.734197	PfamFamily
0.610541	PfamFamily
0.855468	PfamFamily
0.715093	PfamFamily
0.705726	PfamFamily
0.610677	PfamFamily
0.828062	PfamFamily
0.714133	PfamFamily
0.710314	PfamFamily
0.70394	PfamFamily
0.705105	PfamFamily
0.409754	PfamFamily
0.708349	PfamFamily
0.723219	PfamFamily
0.606192	PfamFamily
0.802948	PfamFamily
0.713055	PfamFamily
0.846282	PfamFamily
0.627608	PfamFamily
0.371665	PfamFamily
0.606858	PfamFamily
0.71283	PfamFamily
0.936901	PfamFamily
0.623338	PfamFamily
0.721322	PfamFamily
0.711682	PfamFamily
0.613608	PfamFamily
0.848118	PfamFamily
0.723195	PfamFamily
0.590751	PfamFamily
0.836645	PfamFamily
0.71018	PfamFamily
0.732085	PfamFamily
0.626294	PfamFamily
0.830384	PfamFamily
0.70692	PfamFamily
0.712791	PfamFamily
0.706421	PfamFamily
0.712619	PfamFamily
0.850055	PfamFamily
0.701867	PfamFamily
0.60367	PfamFamily
0.72842	PfamFamily
0.830837	PfamFamily
0.70267	PfamFamily
0.720935	PfamFamily
0.854657	PfamFamily
0.600676	PfamFamily
0.694991	PfamFamily
0.715264	PfamFamily
0.849317	PfamFamily
0.71832	PfamFamily
0.716524	PfamFamily
0.876923	PfamFamily
0.703053	PfamFamily
0.906756	PfamFamily
0.718129	PfamFamily
0.704691	PfamFamily
0.693207	PfamFamily
0.816859	PfamFamily
0.715997	PfamFamily
0.714899	PfamFamily
0.600571	PfamFamily
0.709097	PfamFamily
0.597092	PfamFamily
0.835486	PfamFamily
0.713564	PfamFamily
0.718011	PfamFamily
0.818244	PfamFamily
0.71542	PfamFamily
0.846362	PfamFamily
0.728972	PfamFamily
0.639735	PfamFamily
0.62129	PfamFamily
0.717364	PfamFamily
0.879707	PfamFamily
0.721281	PfamFamily
0.623283	PfamFamily
0.944881	PfamFamily
0.727267	PfamFamily
0.598294	PfamFamily
0.423492	PfamFamily
0.617785	PfamFamily
0.664978	PfamFamily
0.831736	PfamFamily
0.71311	PfamFamily
0.598389	PfamFamily
0.717913	PfamFamily
0.607003	PfamFamily
0.717029	PfamFamily
0.6225	PfamFamily
0.718465	PfamFamily
0.706032	PfamFamily
0.718422	PfamFamily
0.714379	PfamFamily
0.62151	PfamFamily
0.82867	PfamFamily
0.664019	PfamFamily
0.807541	PfamFamily
0.602537	PfamFamily
0.712852	PfamFamily
0.821708	PfamFamily
0.717293	PfamFamily
0.713425	PfamFamily
0.713819	PfamFamily
0.714876	PfamFamily
0.621354	PfamFamily
0.731646	PfamFamily
0.922566	PfamFamily
0.831602	PfamFamily
0.662229	PfamFamily
0.826643	PfamFamily
0.852588	PfamFamily
0.72279	PfamFamily
0.598859	PfamFamily
0.877266	PfamFamily
0.616781	PfamFamily
0.708287	PfamFamily
0.718748	PfamFamily
0.71427	PfamFamily
0.719826	PfamFamily
0.706463	PfamFamily
0.714525	PfamFamily
0.718536	PfamFamily
0.71215	PfamFamily
0.717358	PfamFamily
0.88027	PfamFamily
0.872012	PfamFamily
0.718192	PfamFamily
0.709834	PfamFamily
0.711184	PfamFamily
0.830917	PfamFamily
0.625462	PfamFamily
0.713698	PfamFamily
0.930845	PfamFamily
0.709219	PfamFamily
0.593201	PfamFamily
0.836663	PfamFamily
0.855597	PfamFamily
0.733626	PfamFamily
0.610523	PfamFamily
0.621545	PfamFamily
0.727647	PfamFamily
0.836925	PfamFamily
0.79155	PfamFamily
0.695143	PfamFamily
0.602875	PfamFamily
0.862605	PfamFamily
0.616158	PfamFamily
0.722353	PfamFamily
0.714631	PfamFamily
0.717127	PfamFamily
0.61672	PfamFamily
0.855721	PfamFamily
0.623565	PfamFamily
0.721775	PfamFamily
0.945955	PfamFamily
0.713766	PfamFamily
0.818875	PfamFamily
0.606528	PfamFamily
0.711569	PfamFamily
0.836357	PfamFamily
0.609751	PfamFamily
0.730551	PfamFamily
0.856387	PfamFamily
0.720403	PfamFamily
0.843094	PfamFamily
0.625576	PfamFamily
0.608428	PfamFamily
0.705026	PfamFamily
0.713651	PfamFamily
0.62032	PfamFamily
0.827984	PfamFamily
0.663286	PfamFamily
0.718321	PfamFamily
0.7107	PfamFamily
0.862166	PfamFamily
0.733281	PfamFamily
0.610718	PfamFamily
0.718193	PfamFamily
0.609823	PfamFamily
0.840703	PfamFamily
0.71196	PfamFamily
0.838343	PfamFamily
0.600963	PfamFamily
0.848241	PfamFamily
0.708868	PfamFamily
0.84882	PfamFamily
0.609298	PfamFamily
0.706568	PfamFamily
0.718401	PfamFamily
0.720635	PfamFamily
0.715418	PfamFamily
0.710539	PfamFamily
0.714693	PfamFamily
0.610747	PfamFamily
0.70555	PfamFamily
0.611439	PfamFamily
0.713986	PfamFamily
0.594857	PfamFamily
0.849013	PfamFamily
0.73557	PfamFamily
0.628177	PfamFamily
0.836846	PfamFamily
0.726509	PfamFamily
0.881568	PfamFamily
0.730209	PfamFamily
0.72726	PfamFamily
0.850684	PfamFamily
0.627063	PfamFamily
0.613478	PfamFamily
0.857183	PfamFamily
0.719173	PfamFamily
0.720048	PfamFamily
0.842412	PfamFamily
0.85178	PfamFamily
0.619657	PfamFamily
0.722575	PfamFamily
0.615685	PfamFamily
0.709942	PfamFamily
0.611143	PfamFamily
0.734443	PfamFamily
0.862954	PfamFamily
0.715117	PfamFamily
0.721647	PfamFamily
0.623209	PfamFamily
0.623495	PfamFamily
0.721068	PfamFamily
0.910219	PfamFamily
0.718018	PfamFamily
0.635258	PfamFamily
0.614203	PfamFamily
0.713868	PfamFamily
0.852786	PfamFamily
0.727378	PfamFamily
0.868587	PfamFamily
0.716956	PfamFamily
0.843521	PfamFamily
0.606097	PfamFamily
0.884707	PfamFamily
0.717825	PfamFamily
0.704794	PfamFamily
0.71537	PfamFamily
0.694472	PfamFamily
0.88585	PfamFamily
0.600937	PfamFamily
0.82257	PfamFamily
0.736866	PfamFamily
0.842539	PfamFamily
0.61148	PfamFamily
0.728451	PfamFamily
0.606509	PfamFamily
0.716095	PfamFamily
0.857035	PfamFamily
0.622294	PfamFamily
0.73321	PfamFamily
0.709761	PfamFamily
0.828923	PfamFamily
0.715387	PfamFamily
0.611662	PfamFamily
0.6908	PfamFamily
0.604546	PfamFamily
0.721006	PfamFamily
0.590016	PfamFamily
0.816468	PfamFamily
0.610268	PfamFamily
0.723789	PfamFamily
0.848968	PfamFamily
0.603674	PfamFamily
0.715021	PfamFamily
0.624151	PfamFamily
0.946309	PfamFamily
0.720923	PfamFamily
0.713974	PfamFamily
0.840445	PfamFamily
0.717114	PfamFamily
0.720168	PfamFamily
0.831784	PfamFamily
0.856001	PfamFamily
0.713834	PfamFamily
0.598793	PfamFamily
0.607359	PfamFamily
0.734727	PfamFamily
0.860603	PfamFamily
0.817466	PfamFamily
0.717671	PfamFamily
0.589841	PfamFamily
0.836642	PfamFamily
0.707883	PfamFamily
0.618416	PfamFamily
0.622936	PfamFamily
0.708609	PfamFamily
0.81801	PfamFamily
0.759532	PfamFamily
0.597465	PfamFamily
0.697867	PfamFamily
0.606465	PfamFamily
0.839056	PfamFamily
0.710426	PfamFamily
0.807166	PfamFamily
0.61218	PfamFamily
0.718024	PfamFamily
0.720371	PfamFamily
0.714968	PfamFamily
0.822679	PfamFamily
0.72452	PfamFamily
0.606982	PfamFamily
0.725269	PfamFamily
0.828962	PfamFamily
0.898339	PfamFamily
0.705685	PfamFamily
0.717734	PfamFamily
0.851265	PfamFamily
0.708637	PfamFamily
0.892738	PfamFamily
0.70309	PfamFamily
0.717606	PfamFamily
0.705917	PfamFamily
0.692727	PfamFamily
0.709869	PfamFamily
0.864649	PfamFamily
0.707101	PfamFamily
0.601144	PfamFamily
0.835495	PfamFamily
0.71019	PfamFamily
0.719636	PfamFamily
0.611536	PfamFamily
0.612114	PfamFamily
0.723344	PfamFamily
0.819639	PfamFamily
0.610327	PfamFamily
0.710133	PfamFamily
0.608231	PfamFamily
0.83208	PfamFamily
0.84297	PfamFamily
0.867003	PfamFamily
0.715715	PfamFamily
0.715689	PfamFamily
0.723757	PfamFamily
0.603663	PfamFamily
0.623235	PfamFamily
0.721611	PfamFamily
0.953633	PfamFamily
0.706995	PfamFamily
0.605631	PfamFamily
0.814535	PfamFamily
0.603929	PfamFamily
0.710523	PfamFamily
0.838562	PfamFamily
0.83121	PfamFamily
0.72286	PfamFamily
0.596501	PfamFamily
0.713738	PfamFamily
0.834569	PfamFamily
0.819152	PfamFamily
0.71667	PfamFamily
0.590538	PfamFamily
0.712226	PfamFamily
0.835909	PfamFamily
0.735503	PfamFamily
0.611285	PfamFamily
0.710552	PfamFamily
0.70319	PfamFamily
0.709332	PfamFamily
0.703152	PfamFamily
0.710621	PfamFamily
0.701455	PfamFamily
0.710195	PfamFamily
0.704663	PfamFamily
0.859997	PfamFamily
0.685804	PfamFamily
0.626357	PfamFamily
0.73223	PfamFamily
0.909196	PfamFamily
0.619955	PfamFamily
0.712684	PfamFamily
0.832011	PfamFamily
0.736089	PfamFamily
0.879304	PfamFamily
0.61769	PfamFamily
0.605865	PfamFamily
0.718183	PfamFamily
0.828194	PfamFamily
0.858186	PfamFamily
0.70936	PfamFamily
0.606781	PfamFamily
0.714495	PfamFamily
0.598754	PfamFamily
0.71604	PfamFamily
0.847497	PfamFamily
0.715222	PfamFamily
0.976347	PfamFamily
0.622654	PfamFamily
0.643591	PfamFamily
0.720889	PfamFamily
0.72072	PfamFamily
0.647237	PfamFamily
0.957353	PfamFamily
0.619494	PfamFamily
0.855086	PfamFamily
0.610964	PfamFamily
0.861006	PfamFamily
0.732525	PfamFamily
0.704432	PfamFamily
0.852735	PfamFamily
0.688712	PfamFamily
0.878075	PfamFamily
0.842524	PfamFamily
0.603956	PfamFamily
0.710399	PfamFamily
0.694522	PfamFamily
0.715015	PfamFamily
0.711274	PfamFamily
0.709181	PfamFamily
0.734602	PfamFamily
0.611686	PfamFamily
0.839392	PfamFamily
0.606319	PfamFamily
0.842484	PfamFamily
0.701328	PfamFamily
0.611561	PfamFamily
0.948616	PfamFamily
0.715219	PfamFamily
0.609268	PfamFamily
0.731102	PfamFamily
0.875489	PfamFamily
0.822445	PfamFamily
0.709003	PfamFamily
0.588071	PfamFamily
0.855931	PfamFamily
0.731293	PfamFamily
0.718178	PfamFamily
0.837958	PfamFamily
0.80817	PfamFamily
0.612303	PfamFamily
0.706025	PfamFamily
0.720605	PfamFamily
0.721599	PfamFamily
0.623786	PfamFamily
0.94776	PfamFamily
0.721602	PfamFamily
0.623446	PfamFamily
0.947061	PfamFamily
0.720093	PfamFamily
0.822432	PfamFamily
0.613556	PfamFamily
0.71318	PfamFamily
0.783689	PfamFamily
0.702188	PfamFamily
0.71292	PfamFamily
0.858924	PfamFamily
0.736606	PfamFamily
0.611522	PfamFamily
0.729781	PfamFamily
0.854417	PfamFamily
0.720371	PfamFamily
0.875351	PfamFamily
0.717501	PfamFamily
0.717428	PfamFamily
0.880962	PfamFamily
0.726029	PfamFamily
0.837779	PfamFamily
0.709693	PfamFamily
0.611063	PfamFamily
0.734335	PfamFamily
0.862979	PfamFamily
0.721345	PfamFamily
0.867888	PfamFamily
0.700508	PfamFamily
0.609695	PfamFamily
0.72059	PfamFamily
0.836915	PfamFamily
0.85423	PfamFamily
0.725654	PfamFamily
0.704732	PfamFamily
0.842815	PfamFamily
0.830557	PfamFamily
0.73056	PfamFamily
0.709079	PfamFamily
0.86136	PfamFamily
0.601416	PfamFamily
0.713641	PfamFamily
0.850394	PfamFamily
0.715249	PfamFamily
0.848518	PfamFamily
0.711477	PfamFamily
0.625135	PfamFamily
0.948347	PfamFamily
0.70148	PfamFamily
0.704908	PfamFamily
0.738581	PfamFamily
0.836393	PfamFamily
0.61228	PfamFamily
0.704067	PfamFamily
0.71172	PfamFamily
0.719467	PfamFamily
0.248835	PfamFamily
0.821135	PfamFamily
0.682198	PfamFamily
0.548872	PfamFamily
0.70801	PfamFamily
0.600057	PfamFamily
0.832553	PfamFamily
0.6292	PfamFamily
0.709769	PfamFamily
0.762411	PfamFamily
0.840636	PfamFamily
0.836076	PfamFamily
0.615456	PfamFamily
0.826741	PfamFamily
0.6112	PfamFamily
0.902971	PfamFamily
0.692043	PfamFamily
0.717996	PfamFamily
0.705056	PfamFamily
0.904154	PfamFamily
0.855584	PfamFamily
0.611228	PfamFamily
0.71528	PfamFamily
0.718222	PfamFamily
0.644169	PfamFamily
0.714029	PfamFamily
0.61352	PfamFamily
0.870172	PfamFamily
0.709497	PfamFamily
0.856751	PfamFamily
0.694533	PfamFamily
0.719945	PfamFamily
0.714233	PfamFamily
0.840008	PfamFamily
0.606583	PfamFamily
0.607352	PfamFamily
0.71297	PfamFamily
0.817405	PfamFamily
0.829669	PfamFamily
0.715089	PfamFamily
0.885023	PfamFamily
0.71641	PfamFamily
0.712681	PfamFamily
0.831081	PfamFamily
0.604228	PfamFamily
0.728039	PfamFamily
0.890312	PfamFamily
0.713609	PfamFamily
0.704674	PfamFamily
0.707446	PfamFamily
0.824926	PfamFamily
0.612277	PfamFamily
0.709884	PfamFamily
0.688621	PfamFamily
0.604737	PfamFamily
0.841733	PfamFamily
0.615613	PfamFamily
0.723813	PfamFamily
0.849056	PfamFamily
0.714293	PfamFamily
0.847116	PfamFamily
0.70558	PfamFamily
0.704657	PfamFamily
0.867702	PfamFamily
0.726067	PfamFamily
0.715115	PfamFamily
0.87256	PfamFamily
0.641035	PfamFamily
0.72105	PfamFamily
0.607453	PfamFamily
0.724028	PfamFamily
0.965973	PfamFamily
0.621023	PfamFamily
0.718645	PfamFamily
0.634896	PfamFamily
0.720676	PfamFamily
0.83317	PfamFamily
0.721664	PfamFamily
0.623723	PfamFamily
0.610916	PfamFamily
0.882978	PfamFamily
0.73441	PfamFamily
0.866638	PfamFamily
0.83221	PfamFamily
0.849835	PfamFamily
0.726794	PfamFamily
0.625429	PfamFamily
0.623516	PfamFamily
0.597824	PfamFamily
0.820375	PfamFamily
0.698122	PfamFamily
0.627762	PfamFamily
0.728126	PfamFamily
0.72719	PfamFamily
0.61936	PfamFamily
0.618401	PfamFamily
0.728018	PfamFamily
0.838731	PfamFamily
0.713659	PfamFamily
0.715604	PfamFamily
0.872901	PfamFamily
0.718789	PfamFamily
0.641384	PfamFamily
0.847438	PfamFamily
0.717706	PfamFamily
0.857389	PfamFamily
0.734554	PfamFamily
0.605939	PfamFamily
0.605755	PfamFamily
0.861099	PfamFamily
0.734002	PfamFamily
0.860076	PfamFamily
0.734466	PfamFamily
0.606083	PfamFamily
0.69315	PfamFamily
0.830235	PfamFamily
0.720591	PfamFamily
0.613422	PfamFamily
0.829973	PfamFamily
0.611155	PfamFamily
0.719759	PfamFamily
0.61036	PfamFamily
0.855829	PfamFamily
0.712184	PfamFamily
0.830072	PfamFamily
0.60868	PfamFamily
0.710111	PfamFamily
0.725505	PfamFamily
0.717967	PfamFamily
0.714429	PfamFamily
0.718447	PfamFamily
0.723838	PfamFamily
0.723966	PfamFamily
0.527308	PfamFamily
0.843827	PfamFamily
0.708286	PfamFamily
0.587191	PfamFamily
0.639872	PfamFamily
0.87149	PfamFamily
0.637983	PfamFamily
0.716223	PfamFamily
0.606941	PfamFamily
0.711393	PfamFamily
0.622002	PfamFamily
0.662963	PfamFamily
0.830665	PfamFamily
0.600002	PfamFamily
0.712766	PfamFamily
0.61825	PfamFamily
0.718149	PfamFamily
0.717605	PfamFamily
0.721041	PfamFamily
0.727007	PfamFamily
0.378459	PfamFamily
0.842796	PfamFamily
0.711703	PfamFamily
0.611203	PfamFamily
0.620893	PfamFamily
0.836257	PfamFamily
0.727833	PfamFamily
0.815622	PfamFamily
0.715633	PfamFamily
0.701758	PfamFamily
0.703352	PfamFamily
0.871924	PfamFamily
0.613419	PfamFamily
0.719121	PfamFamily
0.721081	PfamFamily
0.60753	PfamFamily
0.623331	PfamFamily
0.715407	PfamFamily
0.703986	PfamFamily
0.609607	PfamFamily
0.707618	PfamFamily
0.902032	PfamFamily
0.711846	PfamFamily
0.708851	PfamFamily
0.708591	PfamFamily
0.717594	PfamFamily
0.612497	PfamFamily
0.721044	PfamFamily
0.63121	PfamFamily
0.708126	PfamFamily
0.703187	PfamFamily
0.61548	PfamFamily
0.715974	PfamFamily
0.827752	PfamFamily
0.717886	PfamFamily
0.716009	PfamFamily
0.598879	PfamFamily
0.696977	PfamFamily
0.697807	PfamFamily
0.375761	PfamFamily
0.617482	PfamFamily
0.538519	PfamFamily
0.703199	PfamFamily
0.638703	PfamFamily
0.599357	PfamFamily
0.640624	PfamFamily
0.601727	PfamFamily
0.835207	PfamFamily
0.600143	PfamFamily
0.72549	PfamFamily
0.838708	PfamFamily
0.721599	PfamFamily
0.608664	PfamFamily
0.593861	PfamFamily
0.719916	PfamFamily
0.836183	PfamFamily
0.705076	PfamFamily
0.856594	PfamFamily
0.703174	PfamFamily
0.77879	PfamFamily
0.715543	PfamFamily
0.592531	PfamFamily
0.71589	PfamFamily
0.823933	PfamFamily
0.719128	PfamFamily
0.703351	PfamFamily
0.703402	PfamFamily
0.712612	PfamFamily
0.720664	PfamFamily
0.610319	PfamFamily
0.738322	PfamFamily
0.636243	PfamFamily
0.82759	PfamFamily
0.86659	PfamFamily
0.825016	PfamFamily
0.716004	PfamFamily
0.617213	PfamFamily
0.838924	PfamFamily
0.721688	PfamFamily
0.645463	PfamFamily
0.938263	PfamFamily
0.623137	PfamFamily
0.719996	PfamFamily
0.644468	PfamFamily
0.645201	PfamFamily
0.720811	PfamFamily
0.824859	PfamFamily
0.882432	PfamFamily
0.71046	PfamFamily
0.604381	PfamFamily
0.716852	PfamFamily
0.589576	PfamFamily
0.704321	PfamFamily
0.719833	PfamFamily
0.816942	PfamFamily
0.687255	PfamFamily
0.710215	PfamFamily
0.403548	PfamFamily
0.409825	PfamFamily
0.727334	PfamFamily
0.820786	PfamFamily
0.720411	PfamFamily
0.702246	PfamFamily
0.719649	PfamFamily
0.854746	PfamFamily
0.723752	PfamFamily
0.703801	PfamFamily
0.610081	PfamFamily
0.722805	PfamFamily
0.835453	PfamFamily
0.697511	PfamFamily
0.826406	PfamFamily
0.601503	PfamFamily
0.715724	PfamFamily
0.701446	PfamFamily
0.705902	PfamFamily
0.704184	PfamFamily
0.722947	PfamFamily
0.599191	PfamFamily
0.819864	PfamFamily
0.604847	PfamFamily
0.840715	PfamFamily
0.714527	PfamFamily
0.719392	PfamFamily
0.848637	PfamFamily
0.715727	PfamFamily
0.621064	PfamFamily
0.640152	PfamFamily
0.600496	PfamFamily
0.708747	PfamFamily
0.710518	PfamFamily
0.745636	PfamFamily
0.69955	PfamFamily
0.830251	PfamFamily
0.620452	PfamFamily
0.850995	PfamFamily
0.609129	PfamFamily
0.645517	PfamFamily
0.646342	PfamFamily
0.853272	PfamFamily
0.610901	PfamFamily
0.964409	PfamFamily
0.937482	PfamFamily
0.804622	PfamFamily
0.720863	PfamFamily
0.601625	PfamFamily
0.878179	PfamFamily
0.63469	PfamFamily
0.610804	PfamFamily
0.717162	PfamFamily
0.831241	PfamFamily
0.832577	PfamFamily
0.487859	PfamFamily
0.708249	PfamFamily
0.587451	PfamFamily
0.637348	PfamFamily
0.854285	PfamFamily
0.724779	PfamFamily
0.559696	PfamFamily
0.718519	PfamFamily
0.718471	PfamFamily
0.607563	PfamFamily
0.853954	PfamFamily
0.623521	PfamFamily
0.704277	PfamFamily
0.819398	PfamFamily
0.494972	PfamFamily
0.3505	PfamFamily
0.788397	PfamFamily
0.84942	PfamFamily
0.697302	PfamFamily
0.718281	PfamFamily
0.79571	PfamFamily
0.623675	PfamFamily
0.719323	PfamFamily
0.855229	PfamFamily
0.727394	PfamFamily
0.844659	PfamFamily
0.719607	PfamFamily
0.371629	PfamFamily
0.713845	PfamFamily
0.551845	PfamFamily
0.707383	PfamFamily
0.572506	PfamFamily
0.718473	PfamFamily
0.609764	PfamFamily
0.602317	PfamFamily
0.715282	PfamFamily
0.489994	PfamFamily
0.491672	PfamFamily
0.598116	PfamFamily
0.889036	PfamFamily
0.857243	PfamFamily
0.586315	PfamFamily
0.821019	PfamFamily
0.856686	PfamFamily
0.926867	PfamFamily
0.641508	PfamFamily
0.622774	PfamFamily
0.837018	PfamFamily
0.546297	PfamFamily
0.816512	PfamFamily
0.834748	PfamFamily
0.583422	PfamFamily
0.836375	PfamFamily
0.581833	PfamFamily
0.579816	PfamFamily
0.838284	PfamFamily
0.842818	PfamFamily
0.807338	PfamFamily
0.827054	PfamFamily
0.798011	PfamFamily
0.836813	PfamFamily
0.801982	PfamFamily
0.834731	PfamFamily
0.820498	PfamFamily
0.830906	PfamFamily
0.840036	PfamFamily
0.831924	PfamFamily
0.823382	PfamFamily
0.582982	PfamFamily
0.833374	PfamFamily
0.793772	PfamFamily
0.819218	PfamFamily
0.818205	PfamFamily
0.57825	PfamFamily
0.836319	PfamFamily
0.838514	PfamFamily
0.536064	PfamFamily
0.579812	PfamFamily
0.841782	PfamFamily
0.831386	PfamFamily
0.840994	PfamFamily
0.576932	PfamFamily
0.802207	PfamFamily
0.835843	PfamFamily
0.83631	PfamFamily
0.810453	PfamFamily
0.834707	PfamFamily
0.586361	PfamFamily
0.837649	PfamFamily
0.542609	PfamFamily
0.540437	PfamFamily
0.839519	PfamFamily
0.839603	PfamFamily
0.547911	PfamFamily
0.833375	PfamFamily
0.83435	PfamFamily
0.843086	PfamFamily
0.834915	PfamFamily
0.834973	PfamFamily
0.835528	PfamFamily
0.550555	PfamFamily
0.840431	PfamFamily
0.836396	PfamFamily
0.841458	PfamFamily
[truncated: 262,807+ more rows]

## Sheet: Fig. 6 a
Fig. 6 a
	SS-predictor
	Similarity	0.1	0.3	0.5	0.7	0.9
	Posterior probability(same fold)	0.000	0.003	0.456	1.000	1.000
	Posterior probability(different folds)	1.000	0.996	0.543	0.000	0.000

## Sheet: Fig. 6 b
score	file		Fig. 6 b
1	Same
0.456	Different
0.413	Different
0.409	Different
0.402	Different
0.399	Different
0.396	Different
0.394	Different
0.392	Different
0.39	Different
0.389	Different
0.388	Different
0.384	Different
0.383	Different
0.383	Different
0.379	Different
0.379	Different
0.379	Different
0.378	Different
0.378	Different
0.377	Different
0.376	Different
0.376	Different
0.376	Different
0.376	Different
0.375	Different
0.375	Different
0.375	Different
0.375	Different
0.374	Different
0.373	Different
0.372	Different
0.372	Different
0.372	Different
0.372	Different
0.371	Different
0.371	Different
0.371	Different
0.371	Different
0.371	Different
0.37	Different
0.37	Different
0.37	Different
0.37	Different
0.37	Different
0.37	Different
0.369	Different
0.368	Different
0.368	Different
0.368	Different
0.367	Different
0.367	Different
0.367	Different
0.367	Different
0.367	Different
0.367	Different
0.366	Different
0.366	Different
0.366	Different
0.366	Different
0.366	Different
0.366	Different
0.365	Different
0.365	Different
0.365	Different
0.365	Different
0.365	Different
0.365	Different
0.364	Different
0.364	Different
0.364	Different
0.364	Different
0.364	Different
0.363	Different
0.363	Different
0.363	Different
0.363	Different
0.362	Different
0.362	Different
0.362	Different
0.362	Different
0.362	Different
0.362	Different
0.362	Different
0.362	Different
0.362	Different
0.361	Different
0.361	Different
0.361	Different
0.361	Different
0.361	Different
0.36	Different
0.36	Different
0.36	Different
0.36	Different
0.36	Different
0.36	Different
0.359	Different
0.359	Different
0.359	Different
0.359	Different
0.359	Different
0.359	Different
0.358	Different
0.358	Different
0.358	Different
0.358	Different
0.358	Different
0.358	Different
0.358	Different
0.358	Different
0.357	Different
0.357	Different
0.357	Different
0.357	Different
0.357	Different
0.357	Different
0.357	Different
0.357	Different
0.357	Different
0.356	Different
0.356	Different
0.356	Different
0.356	Different
0.356	Different
0.356	Different
0.356	Different
0.356	Different
0.356	Different
0.356	Different
0.356	Different
0.355	Different
0.355	Different
0.355	Different
0.355	Different
0.355	Different
0.355	Different
0.355	Different
0.354	Different
0.354	Different
0.354	Different
0.354	Different
0.354	Different
0.354	Different
0.354	Different
0.354	Different
0.353	Different
0.353	Different
0.353	Different
0.353	Different
0.353	Different
0.353	Different
0.353	Different
0.353	Different
0.353	Different
0.353	Different
0.353	Different
0.353	Different
0.352	Different
0.352	Different
0.352	Different
0.352	Different
0.352	Different
0.352	Different
0.351	Different
0.351	Different
0.351	Different
0.351	Different
0.351	Different
0.351	Different
0.351	Different
0.351	Different
0.351	Different
0.351	Different
0.351	Different
0.351	Different
0.351	Different
0.35	Different
0.35	Different
0.35	Different
0.35	Different
0.35	Different
0.35	Different
0.35	Different
0.35	Different
0.35	Different
0.35	Different
0.349	Different
0.349	Different
0.349	Different
0.349	Different
0.349	Different
0.349	Different
0.349	Different
0.349	Different
0.349	Different
0.349	Different
0.349	Different
0.349	Different
0.348	Different
0.348	Different
0.348	Different
0.348	Different
0.348	Different
0.348	Different
0.348	Different
0.348	Different
0.348	Different
0.348	Different
0.348	Different
0.348	Different
0.348	Different
0.347	Different
0.347	Different
0.347	Different
0.347	Different
0.347	Different
0.347	Different
0.347	Different
0.347	Different
0.347	Different
0.347	Different
0.347	Different
0.347	Different
0.347	Different
0.347	Different
0.347	Different
0.347	Different
0.347	Different
0.346	Different
0.346	Different
0.346	Different
0.346	Different
0.346	Different
0.346	Different
0.346	Different
0.346	Different
0.346	Different
0.346	Different
0.346	Different
0.346	Different
0.346	Different
0.346	Different
0.346	Different
0.346	Different
0.345	Different
0.345	Different
0.345	Different
0.345	Different
0.345	Different
0.345	Different
0.345	Different
0.345	Different
0.345	Different
0.345	Different
0.345	Different
0.345	Different
0.345	Different
0.345	Different
0.345	Different
0.345	Different
0.345	Different
0.344	Different
0.344	Different
0.344	Different
0.344	Different
0.344	Different
0.344	Different
0.344	Different
0.344	Different
0.344	Different
0.344	Different
0.344	Different
0.344	Different
0.344	Different
0.343	Different
0.343	Different
0.343	Different
0.343	Different
0.343	Different
0.343	Different
0.343	Different
0.343	Different
0.343	Different
0.342	Different
0.342	Different
0.342	Different
0.342	Different
0.342	Different
0.342	Different
0.342	Different
0.342	Different
0.342	Different
0.342	Different
0.342	Different
0.342	Different
0.342	Different
0.341	Different
0.341	Different
0.341	Different
0.341	Different
0.341	Different
0.341	Different
0.341	Different
0.341	Different
0.341	Different
0.341	Different
0.341	Different
0.34	Different
0.34	Different
0.34	Different
0.34	Different
0.34	Different
0.34	Different
0.34	Different
0.34	Different
0.34	Different
0.34	Different
0.34	Different
0.34	Different
0.34	Different
0.34	Different
0.34	Different
0.34	Different
0.339	Different
0.339	Different
0.339	Different
0.339	Different
0.339	Different
0.339	Different
0.339	Different
0.339	Different
0.339	Different
0.339	Different
0.339	Different
0.339	Different
0.339	Different
0.339	Different
0.339	Different
0.339	Different
0.339	Different
0.339	Different
0.338	Different
0.338	Different
0.338	Different
0.338	Different
0.338	Different
0.338	Different
0.338	Different
0.338	Different
0.338	Different
0.338	Different
0.338	Different
0.338	Different
0.338	Different
0.338	Different
0.338	Different
0.338	Different
0.338	Different
0.338	Different
0.337	Different
0.337	Different
0.337	Different
0.337	Different
0.337	Different
0.337	Different
0.337	Different
0.337	Different
0.337	Different
0.337	Different
0.337	Different
0.337	Different
0.337	Different
0.337	Different
0.336	Different
0.336	Different
0.336	Different
0.336	Different
0.336	Different
0.336	Different
0.336	Different
0.336	Different
0.336	Different
0.336	Different
0.336	Different
0.336	Different
0.336	Different
0.336	Different
0.335	Different
0.335	Different
0.335	Different
0.335	Different
0.335	Different
0.335	Different
0.335	Different
0.335	Different
0.335	Different
0.335	Different
0.335	Different
0.335	Different
0.335	Different
0.334	Different
0.334	Different
0.334	Different
0.334	Different
0.334	Different
0.334	Different
0.334	Different
0.334	Different
0.334	Different
0.334	Different
0.334	Different
0.334	Different
0.334	Different
0.334	Different
0.334	Different
0.334	Different
0.334	Different
0.334	Different
0.333	Different
0.333	Different
0.333	Different
0.333	Different
0.333	Different
0.333	Different
0.333	Different
0.333	Different
0.333	Different
0.333	Different
0.333	Different
0.333	Different
0.333	Different
0.333	Different
0.333	Different
0.333	Different
0.333	Different
0.333	Different
0.333	Different
0.333	Different
0.333	Different
0.333	Different
0.332	Different
0.332	Different
0.332	Different
0.332	Different
0.332	Different
0.332	Different
0.332	Different
0.332	Different
0.332	Different
0.332	Different
0.332	Different
0.332	Different
0.332	Different
0.332	Different
0.332	Different
0.332	Different
0.332	Different
0.332	Different
0.332	Different
0.332	Different
0.332	Different
0.332	Different
0.332	Different
0.332	Different
0.331	Different
0.331	Different
0.331	Different
0.331	Different
0.331	Different
0.331	Different
0.331	Different
0.331	Different
0.331	Different
0.331	Different
0.331	Different
0.331	Different
0.331	Different
0.331	Different
0.331	Different
0.331	Different
0.331	Different
0.331	Different
0.33	Different
0.33	Different
0.33	Different
0.33	Different
0.33	Different
0.33	Different
0.33	Different
0.33	Different
0.33	Different
0.33	Different
0.33	Different
0.33	Different
0.33	Different
0.33	Different
0.33	Different
0.33	Different
0.33	Different
0.33	Different
0.329	Different
0.329	Different
0.329	Different
0.329	Different
0.329	Different
0.329	Different
0.329	Different
0.329	Different
0.329	Different
0.329	Different
0.329	Different
0.329	Different
0.329	Different
0.329	Different
0.329	Different
0.329	Different
0.329	Different
0.329	Different
0.329	Different
0.329	Different
0.329	Different
0.328	Different
0.328	Different
0.328	Different
0.328	Different
0.328	Different
0.328	Different
0.328	Different
0.328	Different
0.328	Different
0.328	Different
0.328	Different
0.328	Different
0.328	Different
0.328	Different
0.328	Different
0.328	Different
0.328	Different
0.328	Different
0.328	Different
0.328	Different
0.328	Different
0.328	Different
0.328	Different
0.328	Different
0.328	Different
0.328	Different
0.328	Different
0.327	Different
0.327	Different
0.327	Different
0.327	Different
0.327	Different
0.327	Different
0.327	Different
0.327	Different
0.327	Different
0.327	Different
0.327	Different
0.327	Different
0.327	Different
0.327	Different
0.327	Different
0.327	Different
0.327	Different
0.327	Different
0.327	Different
0.327	Different
0.327	Different
0.327	Different
0.327	Different
0.327	Different
0.327	Different
0.327	Different
0.327	Different
0.327	Different
0.327	Different
0.327	Different
0.327	Different
0.327	Different
0.326	Different
0.326	Different
0.326	Different
0.326	Different
0.326	Different
0.326	Different
0.326	Different
0.326	Different
0.326	Different
0.326	Different
0.326	Different
0.326	Different
0.326	Different
0.326	Different
0.326	Different
0.326	Different
0.326	Different
0.326	Different
0.326	Different
0.326	Different
0.326	Different
0.326	Different
0.326	Different
0.325	Different
0.325	Different
0.325	Different
0.325	Different
0.325	Different
0.325	Different
0.325	Different
0.325	Different
0.325	Different
0.325	Different
0.325	Different
0.325	Different
0.325	Different
0.325	Different
0.325	Different
0.325	Different
0.325	Different
0.324	Different
0.324	Different
0.324	Different
0.324	Different
0.324	Different
0.324	Different
0.324	Different
0.324	Different
0.324	Different
0.324	Different
0.324	Different
0.324	Different
0.324	Different
0.324	Different
0.324	Different
0.324	Different
0.324	Different
0.323	Different
0.323	Different
0.323	Different
0.323	Different
0.323	Different
0.323	Different
0.323	Different
0.323	Different
0.323	Different
0.323	Different
0.323	Different
0.323	Different
0.323	Different
0.323	Different
0.323	Different
0.323	Different
0.323	Different
0.323	Different
0.323	Different
0.323	Different
0.323	Different
0.322	Different
0.322	Different
0.322	Different
0.322	Different
0.322	Different
0.322	Different
0.322	Different
0.322	Different
0.322	Different
0.322	Different
0.322	Different
0.322	Different
0.322	Different
0.322	Different
0.322	Different
0.322	Different
0.322	Different
0.321	Different
0.321	Different
0.321	Different
0.321	Different
0.321	Different
0.321	Different
0.321	Different
0.321	Different
0.321	Different
0.321	Different
0.321	Different
0.321	Different
0.321	Different
0.321	Different
0.321	Different
0.321	Different
0.321	Different
0.321	Different
0.321	Different
0.321	Different
0.321	Different
0.321	Different
0.321	Different
0.321	Different
0.321	Different
0.321	Different
0.321	Different
0.321	Different
0.321	Different
0.32	Different
0.32	Different
0.32	Different
0.32	Different
0.32	Different
0.32	Different
0.32	Different
0.32	Different
0.32	Different
0.32	Different
0.32	Different
0.32	Different
0.32	Different
0.32	Different
0.32	Different
0.32	Different
0.32	Different
0.319	Different
0.319	Different
0.319	Different
0.319	Different
0.319	Different
0.319	Different
0.319	Different
0.319	Different
0.319	Different
0.319	Different
0.319	Different
0.319	Different
0.319	Different
0.319	Different
0.319	Different
0.319	Different
0.319	Different
0.319	Different
0.319	Different
0.319	Different
0.319	Different
0.319	Different
0.319	Different
0.319	Different
0.319	Different
0.319	Different
0.319	Different
0.319	Different
0.319	Different
0.319	Different
0.319	Different
0.319	Different
0.319	Different
0.319	Different
0.318	Different
0.318	Different
0.318	Different
0.318	Different
0.318	Different
0.318	Different
0.318	Different
0.318	Different
0.318	Different
0.318	Different
0.318	Different
0.318	Different
0.318	Different
0.318	Different
0.318	Different
0.318	Different
0.318	Different
0.318	Different
0.318	Different
0.318	Different
0.318	Different
0.318	Different
0.318	Different
0.318	Different
0.318	Different
0.318	Different
0.318	Different
0.318	Different
0.317	Different
0.317	Different
0.317	Different
0.317	Different
0.317	Different
0.317	Different
0.317	Different
0.317	Different
0.317	Different
0.317	Different
0.317	Different
0.317	Different
0.317	Different
0.317	Different
0.317	Different
0.317	Different
0.317	Different
0.317	Different
0.317	Different
0.317	Different
0.317	Different
0.317	Different
0.317	Different
0.317	Different
0.317	Different
0.317	Different
0.317	Different
0.317	Different
0.317	Different
0.317	Different
0.316	Different
0.316	Different
0.316	Different
0.316	Different
0.316	Different
0.316	Different
0.316	Different
0.316	Different
0.316	Different
0.316	Different
0.316	Different
0.316	Different
0.316	Different
0.316	Different
0.316	Different
0.316	Different
0.316	Different
0.316	Different
0.316	Different
0.316	Different
0.316	Different
0.316	Different
0.316	Different
0.316	Different
0.316	Different
0.315	Different
0.315	Different
0.315	Different
0.315	Different
0.315	Different
0.315	Different
0.315	Different
0.315	Different
0.315	Different
0.315	Different
0.315	Different
0.315	Different
0.315	Different
0.315	Different
0.315	Different
0.315	Different
0.315	Different
0.315	Different
0.315	Different
0.315	Different
0.315	Different
0.315	Different
0.315	Different
0.314	Different
0.314	Different
0.314	Different
0.314	Different
0.314	Different
0.314	Different
0.314	Different
0.314	Different
0.314	Different
0.314	Different
0.314	Different
0.314	Different
0.314	Different
0.314	Different
0.314	Different
0.314	Different
0.314	Different
0.314	Different
0.314	Different
0.314	Different
0.314	Different
0.314	Different
0.314	Different
0.314	Different
0.314	Different
0.314	Different
0.314	Different
0.314	Different
0.314	Different
0.314	Different
0.314	Different
0.314	Different
0.314	Different
0.314	Different
0.314	Different
0.314	Different
0.314	Different
0.314	Different
0.314	Different
0.314	Different
0.314	Different
0.313	Different
0.313	Different
0.313	Different
0.313	Different
0.313	Different
0.313	Different
0.313	Different
0.313	Different
0.313	Different
0.313	Different
0.313	Different
0.313	Different
0.313	Different
0.313	Different
0.313	Different
0.313	Different
0.313	Different
0.313	Different
0.313	Different
0.313	Different
0.313	Different
0.313	Different
0.313	Different
0.313	Different
0.313	Different
0.313	Different
0.313	Different
0.313	Different
0.313	Different
0.313	Different
0.313	Different
0.313	Different
0.313	Different
0.313	Different
0.313	Different
0.313	Different
0.313	Different
0.313	Different
0.312	Different
0.312	Different
0.312	Different
0.312	Different
0.312	Different
0.312	Different
0.312	Different
0.312	Different
0.312	Different
0.312	Different
0.312	Different
0.312	Different
0.312	Different
0.312	Different
0.312	Different
0.312	Different
0.312	Different
0.312	Different
0.312	Different
0.312	Different
0.312	Different
0.312	Different
0.312	Different
0.312	Different
0.312	Different
0.312	Different
0.312	Different
0.312	Different
0.312	Different
0.312	Different
0.312	Different
0.312	Different
0.312	Different
0.312	Different
0.312	Different
0.312	Different
0.312	Different
0.311	Different
0.311	Different
0.311	Different
0.311	Different
0.311	Different
0.311	Different
0.311	Different
0.311	Different
0.311	Different
0.311	Different
0.311	Different
0.311	Different
0.311	Different
0.311	Different
0.311	Different
0.311	Different
0.311	Different
0.311	Different
0.311	Different
0.311	Different
0.311	Different
0.311	Different
0.311	Different
0.311	Different
0.311	Different
0.311	Different
0.311	Different
0.311	Different
0.311	Different
0.311	Different
0.311	Different
0.311	Different
0.311	Different
0.311	Different
0.311	Different
0.311	Different
0.311	Different
0.311	Different
0.311	Different
0.311	Different
0.311	Different
0.311	Different
0.311	Different
0.311	Different
0.311	Different
0.311	Different
0.311	Different
0.311	Different
0.31	Different
0.31	Different
0.31	Different
0.31	Different
0.31	Different
0.31	Different
0.31	Different
0.31	Different
0.31	Different
0.31	Different
0.31	Different
0.31	Different
0.31	Different
0.31	Different
0.31	Different
0.31	Different
0.31	Different
0.31	Different
0.31	Different
0.31	Different
0.31	Different
0.31	Different
0.31	Different
0.31	Different
0.31	Different
0.31	Different
0.31	Different
0.31	Different
0.31	Different
0.31	Different
0.31	Different
0.31	Different
0.31	Different
0.31	Different
0.31	Different
0.31	Different
0.31	Different
0.31	Different
0.31	Different
0.31	Different
0.31	Different
0.31	Different
0.31	Different
0.31	Different
0.31	Different
0.309	Different
0.309	Different
0.309	Different
0.309	Different
0.309	Different
0.309	Different
0.309	Different
0.309	Different
0.309	Different
0.309	Different
0.309	Different
0.309	Different
0.309	Different
0.309	Different
0.309	Different
0.309	Different
0.309	Different
0.309	Different
0.309	Different
0.309	Different
0.309	Different
0.309	Different
0.309	Different
0.309	Different
0.309	Different
0.309	Different
0.309	Different
0.309	Different
0.309	Different
0.308	Different
0.308	Different
0.308	Different
0.308	Different
0.308	Different
0.308	Different
0.308	Different
0.308	Different
0.308	Different
0.308	Different
0.308	Different
0.308	Different
0.308	Different
0.308	Different
0.308	Different
0.308	Different
0.308	Different
0.308	Different
0.308	Different
0.308	Different
0.308	Different
0.308	Different
0.308	Different
0.308	Different
0.308	Different
0.308	Different
0.308	Different
0.308	Different
0.308	Different
0.308	Different
0.308	Different
0.308	Different
0.308	Different
0.308	Different
0.308	Different
0.308	Different
0.308	Different
0.307	Different
0.307	Different
0.307	Different
0.307	Different
0.307	Different
0.307	Different
0.307	Different
0.307	Different
0.307	Different
0.307	Different
0.307	Different
0.307	Different
0.307	Different
0.307	Different
0.307	Different
0.307	Different
0.307	Different
0.307	Different
0.307	Different
0.307	Different
0.307	Different
0.307	Different
0.307	Different
0.307	Different
0.307	Different
0.307	Different
0.307	Different
0.307	Different
0.307	Different
0.307	Different
0.307	Different
0.307	Different
0.307	Different
0.307	Different
0.307	Different
0.307	Different
0.307	Different
0.307	Different
0.307	Different
0.307	Different
0.307	Different
0.306	Different
0.306	Different
0.306	Different
0.306	Different
0.306	Different
0.306	Different
0.306	Different
0.306	Different
0.306	Different
0.306	Different
0.306	Different
0.306	Different
0.306	Different
0.306	Different
0.306	Different
0.306	Different
0.306	Different
0.306	Different
0.306	Different
0.306	Different
0.306	Different
0.306	Different
0.306	Different
0.306	Different
0.306	Different
0.306	Different
0.306	Different
0.306	Different
0.306	Different
0.306	Different
0.306	Different
0.306	Different
0.306	Different
0.306	Different
0.306	Different
0.306	Different
0.306	Different
0.306	Different
0.306	Different
0.306	Different
0.306	Different
0.306	Different
0.306	Different
0.306	Different
0.306	Different
0.305	Different
0.305	Different
0.305	Different
0.305	Different
0.305	Different
0.305	Different
0.305	Different
0.305	Different
0.305	Different
0.305	Different
0.305	Different
0.305	Different
0.305	Different
0.305	Different
0.305	Different
0.305	Different
0.305	Different
0.305	Different
0.305	Different
0.305	Different
0.305	Different
0.305	Different
0.305	Different
0.305	Different
0.305	Different
0.305	Different
0.305	Different
0.305	Different
0.305	Different
0.305	Different
0.305	Different
0.305	Different
0.305	Different
0.305	Different
0.305	Different
0.304	Different
0.304	Different
0.304	Different
0.304	Different
0.304	Different
0.304	Different
0.304	Different
0.304	Different
0.304	Different
0.304	Different
0.304	Different
0.304	Different
0.304	Different
0.304	Different
0.304	Different
0.304	Different
0.304	Different
0.304	Different
0.304	Different
0.304	Different
0.304	Different
0.304	Different
0.304	Different
0.304	Different
0.304	Different
0.304	Different
0.304	Different
0.304	Different
0.304	Different
0.304	Different
0.304	Different
0.304	Different
0.304	Different
0.304	Different
0.304	Different
0.304	Different
0.304	Different
0.303	Different
0.303	Different
0.303	Different
0.303	Different
0.303	Different
0.303	Different
0.303	Different
0.303	Different
0.303	Different
0.303	Different
0.303	Different
0.303	Different
0.303	Different
0.303	Different
0.303	Different
0.303	Different
0.303	Different
0.303	Different
0.303	Different
0.303	Different
0.303	Different
0.303	Different
0.303	Different
0.303	Different
0.303	Different
0.303	Different
0.303	Different
0.303	Different
0.303	Different
0.303	Different
0.303	Different
0.303	Different
0.303	Different
0.303	Different
0.303	Different
0.303	Different
0.303	Different
0.303	Different
0.303	Different
0.303	Different
0.303	Different
0.302	Different
0.302	Different
0.302	Different
0.302	Different
0.302	Different
0.302	Different
0.302	Different
0.302	Different
0.302	Different
0.302	Different
0.302	Different
0.302	Different
0.302	Different
0.302	Different
0.302	Different
0.302	Different
0.302	Different
0.302	Different
0.302	Different
0.302	Different
0.302	Different
0.302	Different
0.302	Different
0.302	Different
0.302	Different
0.302	Different
0.302	Different
0.302	Different
0.302	Different
0.302	Different
0.302	Different
0.302	Different
0.302	Different
0.302	Different
0.302	Different
0.302	Different
0.302	Different
0.302	Different
0.302	Different
0.302	Different
0.302	Different
0.301	Different
0.301	Different
0.301	Different
0.301	Different
0.301	Different
0.301	Different
0.301	Different
0.301	Different
0.301	Different
0.301	Different
0.301	Different
0.301	Different
0.301	Different
0.301	Different
0.301	Different
0.301	Different
0.301	Different
0.301	Different
0.301	Different
0.301	Different
0.301	Different
0.301	Different
0.301	Different
0.301	Different
0.301	Different
0.301	Different
0.301	Different
0.301	Different
0.301	Different
0.301	Different
0.301	Different
0.301	Different
0.301	Different
0.301	Different
0.301	Different
0.301	Different
0.301	Different
0.301	Different
0.301	Different
0.301	Different
0.301	Different
0.301	Different
0.301	Different
0.301	Different
0.301	Different
0.301	Different
0.301	Different
0.301	Different
0.3	Different
0.3	Different
0.3	Different
0.3	Different
0.3	Different
0.3	Different
0.3	Different
0.3	Different
0.3	Different
0.3	Different
0.3	Different
0.3	Different
0.3	Different
0.3	Different
0.3	Different
0.3	Different
0.3	Different
0.3	Different
0.3	Different
0.3	Different
0.3	Different
0.3	Different
0.3	Different
0.3	Different
0.3	Different
0.3	Different
0.3	Different
0.3	Different
0.3	Different
0.3	Different
0.3	Different
0.3	Different
0.3	Different
0.3	Different
0.3	Different
0.3	Different
0.3	Different
0.3	Different
0.3	Different
0.3	Different
0.3	Different
0.3	Different
0.299	Different
0.299	Different
0.299	Different
0.299	Different
0.299	Different
0.299	Different
0.299	Different
0.299	Different
0.299	Different
0.299	Different
0.299	Different
0.299	Different
0.299	Different
0.299	Different
0.299	Different
0.299	Different
0.299	Different
0.299	Different
0.299	Different
0.299	Different
0.299	Different
0.299	Different
0.299	Different
0.299	Different
0.299	Different
0.299	Different
0.299	Different
0.299	Different
0.299	Different
0.299	Different
0.299	Different
0.299	Different
0.299	Different
0.299	Different
0.299	Different
0.299	Different
0.299	Different
0.299	Different
0.299	Different
0.299	Different
0.299	Different
0.299	Different
0.299	Different
0.299	Different
0.299	Different
0.299	Different
0.299	Different
0.299	Different
0.299	Different
0.299	Different
0.299	Different
0.299	Different
0.299	Different
0.299	Different
0.299	Different
0.299	Different
0.299	Different
0.299	Different
0.299	Different
0.299	Different
0.299	Different
0.298	Different
0.298	Different
0.298	Different
0.298	Different
0.298	Different
0.298	Different
0.298	Different
0.298	Different
0.298	Different
0.298	Different
0.298	Different
0.298	Different
0.298	Different
0.298	Different
0.298	Different
0.298	Different
0.298	Different
0.298	Different
0.298	Different
0.298	Different
0.298	Different
0.298	Different
0.298	Different
0.298	Different
0.298	Different
0.298	Different
0.298	Different
0.298	Different
0.298	Different
0.298	Different
0.298	Different
0.298	Different
0.298	Different
0.298	Different
0.298	Different
0.298	Different
0.298	Different
0.298	Different
0.298	Different
0.298	Different
0.298	Different
0.298	Different
0.298	Different
0.298	Different
0.298	Different
0.298	Different
0.298	Different
0.298	Different
0.297	Different
0.297	Different
0.297	Different
0.297	Different
0.297	Different
0.297	Different
0.297	Different
0.297	Different
0.297	Different
0.297	Different
0.297	Different
0.297	Different
0.297	Different
0.297	Different
0.297	Different
0.297	Different
0.297	Different
0.297	Different
0.297	Different
0.297	Different
0.297	Different
0.297	Different
0.297	Different
0.297	Different
0.297	Different
0.297	Different
0.297	Different
0.297	Different
0.297	Different
0.297	Different
0.297	Different
0.297	Different
0.297	Different
0.297	Different
0.297	Different
0.297	Different
0.297	Different
0.297	Different
0.297	Different
0.297	Different
0.297	Different
0.297	Different
0.297	Different
0.297	Different
0.297	Different
0.296	Different
0.296	Different
0.296	Different
0.296	Different
0.296	Different
0.296	Different
0.296	Different
0.296	Different
0.296	Different
0.296	Different
0.296	Different
0.296	Different
0.296	Different
0.296	Different
0.296	Different
0.296	Different
0.296	Different
0.296	Different
0.296	Different
0.296	Different
0.296	Different
0.296	Different
0.296	Different
0.296	Different
0.296	Different
0.296	Different
0.296	Different
0.296	Different
0.296	Different
0.296	Different
0.296	Different
0.296	Different
0.296	Different
0.296	Different
0.296	Different
0.296	Different
0.296	Different
0.296	Different
0.296	Different
0.296	Different
0.296	Different
0.296	Different
0.296	Different
0.296	Different
0.296	Different
0.296	Different
0.296	Different
0.296	Different
0.296	Different
0.296	Different
0.296	Different
0.296	Different
0.296	Different
0.296	Different
0.296	Different
0.296	Different
0.296	Different
0.296	Different
0.295	Different
0.295	Different
0.295	Different
0.295	Different
0.295	Different
0.295	Different
0.295	Different
0.295	Different
0.295	Different
0.295	Different
0.295	Different
0.295	Different
0.295	Different
0.295	Different
0.295	Different
0.295	Different
0.295	Different
0.295	Different
0.295	Different
0.295	Different
0.295	Different
0.295	Different
0.295	Different
0.295	Different
0.295	Different
0.295	Different
0.295	Different
0.295	Different
0.295	Different
0.295	Different
0.295	Different
0.295	Different
0.295	Different
0.295	Different
0.295	Different
0.295	Different
0.295	Different
0.295	Different
0.295	Different
0.295	Different
0.295	Different
0.295	Different
0.295	Different
0.295	Different
0.295	Different
0.295	Different
0.295	Different
0.295	Different
0.295	Different
0.295	Different
0.295	Different
0.295	Different
0.295	Different
0.295	Different
0.295	Different
0.295	Different
0.295	Different
0.295	Different
0.295	Different
0.294	Different
0.294	Different
0.294	Different
0.294	Different
0.294	Different
0.294	Different
0.294	Different
0.294	Different
0.294	Different
0.294	Different
0.294	Different
0.294	Different
0.294	Different
0.294	Different
0.294	Different
0.294	Different
0.294	Different
0.294	Different
0.294	Different
0.294	Different
0.294	Different
0.294	Different
0.294	Different
0.294	Different
0.294	Different
0.294	Different
0.294	Different
0.294	Different
0.294	Different
0.294	Different
0.294	Different
0.294	Different
0.294	Different
0.294	Different
0.294	Different
0.294	Different
0.294	Different
0.294	Different
0.294	Different
0.294	Different
0.294	Different
0.294	Different
0.294	Different
0.294	Different
0.294	Different
0.294	Different
0.294	Different
0.294	Different
0.294	Different
0.294	Different
0.294	Different
0.294	Different
0.293	Different
0.293	Different
0.293	Different
0.293	Different
0.293	Different
0.293	Different
0.293	Different
0.293	Different
0.293	Different
0.293	Different
0.293	Different
0.293	Different
0.293	Different
0.293	Different
0.293	Different
0.293	Different
0.293	Different
0.293	Different
0.293	Different
0.293	Different
0.293	Different
0.293	Different
0.293	Different
0.293	Different
0.293	Different
0.293	Different
0.293	Different
0.293	Different
0.293	Different
0.293	Different
0.293	Different
0.293	Different
0.293	Different
0.293	Different
0.293	Different
0.293	Different
0.293	Different
0.293	Different
0.293	Different
0.293	Different
0.293	Different
0.293	Different
0.293	Different
0.293	Different
0.293	Different
0.293	Different
0.293	Different
0.293	Different
0.293	Different
0.293	Different
0.293	Different
0.293	Different
0.293	Different
0.293	Different
0.293	Different
0.293	Different
0.292	Different
0.292	Different
0.292	Different
0.292	Different
0.292	Different
0.292	Different
0.292	Different
0.292	Different
0.292	Different
0.292	Different
0.292	Different
0.292	Different
0.292	Different
0.292	Different
0.292	Different
0.292	Different
0.292	Different
0.292	Different
0.292	Different
0.292	Different
0.292	Different
0.292	Different
0.292	Different
0.292	Different
0.292	Different
0.292	Different
0.292	Different
0.292	Different
0.292	Different
0.292	Different
0.292	Different
0.292	Different
0.292	Different
0.292	Different
0.292	Different
0.292	Different
0.292	Different
0.292	Different
0.292	Different
0.292	Different
0.292	Different
0.292	Different
0.292	Different
0.292	Different
0.292	Different
0.292	Different
0.292	Different
0.292	Different
0.292	Different
0.292	Different
0.292	Different
0.291	Different
0.291	Different
0.291	Different
0.291	Different
0.291	Different
0.291	Different
0.291	Different
0.291	Different
0.291	Different
0.291	Different
0.291	Different
0.291	Different
0.291	Different
0.291	Different
0.291	Different
0.291	Different
0.291	Different
0.291	Different
0.291	Different
0.291	Different
0.291	Different
0.291	Different
0.291	Different
0.291	Different
0.291	Different
0.291	Different
0.291	Different
0.291	Different
0.291	Different
0.291	Different
0.291	Different
0.291	Different
0.291	Different
0.291	Different
0.291	Different
0.291	Different
0.291	Different
0.291	Different
0.291	Different
0.291	Different
0.291	Different
0.291	Different
0.291	Different
0.291	Different
0.291	Different
0.291	Different
0.291	Different
0.291	Different
0.291	Different
0.291	Different
0.291	Different
0.291	Different
0.291	Different
0.291	Different
0.291	Different
0.291	Different
0.29	Different
0.29	Different
0.29	Different
0.29	Different
0.29	Different
0.29	Different
0.29	Different
0.29	Different
0.29	Different
0.29	Different
0.29	Different
0.29	Different
0.29	Different
0.29	Different
0.29	Different
0.29	Different
0.29	Different
0.29	Different
0.29	Different
0.29	Different
0.29	Different
0.29	Different
0.29	Different
0.29	Different
0.29	Different
0.29	Different
0.29	Different
0.29	Different
0.29	Different
0.29	Different
0.29	Different
0.29	Different
0.29	Different
0.29	Different
0.29	Different
0.29	Different
0.29	Different
0.29	Different
0.29	Different
0.29	Different
0.29	Different
0.29	Different
0.29	Different
0.29	Different
0.29	Different
0.29	Different
[truncated: 177,061 more rows]

[truncated: 12 more sheets: Supplementary Fig. 1 a-c, Supplementary Fig. 1 d, Supplementary Fig. 2, Supplementary Fig. 3 a, Supplementary Fig. 3 b-d, Supplementary Fig. 3 e, Supplementary Fig. 4, Supplementary Fig. 5 a, Supplementary Fig. 5 b, Supplementary Fig. 5 c, Supplementary Fig. 5 d, Supplementary Fig. 6]
